# Supplementary material for: Human regulator of telomere elongation helicase 1 (RTEL1) is required for the nuclear and cytoplasmic trafficking of pre-U2 RNA
Source: Nucleic Acids Res. 2015 Jan 27;43(3):1834–47. doi: 10.1093/nar/gku1402 (PMC4330364; doi:10.1093/nar/gku1402)
Supplement: SUPPLEMENTARY DATA [file supp_gku1402_nar-03067-a-2014-File009.xlsx]

## Sheet: RTEL1 mass spectrometry
Legend to Supplementary Table S1 List of proteins identified by mass spectrometry after RTEL1 IP using soluble cells extracts from 293T cells overexpressing RTEL1 iso6 (1300aa) (2 samples). Results from two different experiments carried out using two independent soluble extracts are shown with the number of peptides identified in each experiments (column H) and the number of peptides identified i…
		2 Controls			2 Samples
		Number of peptides in best experiment	Protein identified in number of experiments	Number of peptides in each experiments	Number of peptides in best experiment	Protein identified in number of experiments	Number of peptides in each experiments	Absolute Delta	Relative Delta (%)	MW (kDa)	Description - Species
RTEL1_HUMAN	RTEL1	11	2	"2-11"	83	2	"34-83"	72	76.6	133.7	Regulator of telomere elongation helicase 1 Homo sapiens
KI20B_HUMAN	KIF20B	-			41	2	"11-41"	41	100	210.6	Kinesin-like protein KIF20B Homo sapiens
GCN1L_HUMAN	GCN1L1	6	1	"0-6"	46	2	"11-46"	40	76.9	292.8	Translational activator GCN1 Homo sapiens
MYH9_HUMAN	MYH9	37	2	"6-37"	69	2	"19-69"	32	30.2	226.5	Myosin-9 Homo sapiens
TERA_HUMAN	VCP	15	2	"12-15"	46	2	"16-46"	31	50.8	89.3	Transitional endoplasmic reticulum ATPase Homo sapiens
MMS19_HUMAN	MMS19	2	1	"0-2"	29	2	"7-29"	27	87.1	113.3	MMS19 nucleotide excision repair protein homolog Homo sapiens
DYHC1_HUMAN	DYNC1H1	14	1	"0-14"	40	2	"2-40"	26	48.1	532.4	Cytoplasmic dynein 1 heavy chain 1 Homo sapiens
MDN1_HUMAN	MDN1	-			26	2	"1-26"	26	100	632.8	Midasin Homo sapiens
DDX41_HUMAN	DDX41	-			25	2	"25-1"	25	100	69.8	Probable ATP-dependent RNA helicase DDX41 Homo sapiens
MYH10_HUMAN	MYH10	24	2	"8-24"	49	2	"17-49"	25	34.2	229	Myosin-10 Homo sapiens
PYR1_HUMAN	CAD	9	2	"2-9"	32	2	"8-32"	23	56.1	243	CAD protein Homo sapiens
K1967_HUMAN	KIAA1967	2	2	"1-2"	25	2	"11-25"	23	85.2	102.9	Protein KIAA1967 Homo sapiens
PDXD1_HUMAN	PDXDC1	-			23	2	"1-23"	23	100	86.7	Pyridoxal-dependent decarboxylase domain-containing protein 1 Homo sapiens
LIPA1_HUMAN	PPFIA1	2	2	"2-2"	25	2	"7-25"	23	85.2	135.8	Liprin-alpha-1 Homo sapiens
TBB4B_HUMAN	TUBB4B	19	2-	"1-19"	42	2-	"5-42"	23	37.7	49.8	Tubulin beta-4B chain Homo sapiens
TBB5_HUMAN	TUBB	20	2	"1-20"	42	2	"5-42"	22	35.5	49.7	Tubulin beta chain Homo sapiens
DPOE1_HUMAN	POLE	-			21	1	"0-21"	21	100	261.5	DNA polymerase epsilon catalytic subunit A Homo sapiens
CNOT1_HUMAN	CNOT1	3	1	"0-3"	23	2	"23-12"	20	76.9	266.9	CCR4-NOT transcription complex subunit 1 Homo sapiens
HSP7C_HUMAN	HSPA8	22	2	"18-22"	42	2	"28-42"	20	31.2	70.9	Heat shock cognate 71 kDa protein Homo sapiens
MCM7_HUMAN	MCM7	8	2	"5-8"	27	2	"9-27"	19	54.3	81.3	DNA replication licensing factor MCM7 Homo sapiens
TBB2B_HUMAN	TUBB2B	17	2	"1-17"	36	2-	"5-36"	19	35.8	50	Tubulin beta-2B chain Homo sapiens
CCDC6_HUMAN	CCDC6	2	2	"1-2"	20	2	"20-1"	18	81.8	53.3	Coiled-coil domain-containing protein 6 Homo sapiens
ERCC2_HUMAN	ERCC2	-			18	2	"1-18"	18	100	86.9	TFIIH basal transcription factor complex helicase XPD subunit Homo sapiens
TBB2A_HUMAN	TUBB2A	17	2-	"1-17"	35	2	"5-35"	18	34.6	49.9	Tubulin beta-2A chain Homo sapiens
ATPA_HUMAN	ATP5A1	7	1	"0-7"	24	1	"0-24"	17	54.8	59.8	ATP synthase subunit alpha, mitochondrial Homo sapiens
TBB4A_HUMAN	TUBB4A	15	2	"1-15"	32	2	"5-32"	17	36.2	49.6	Tubulin beta-4A chain Homo sapiens
AMOT_HUMAN	AMOT	2	2	"1-2"	18	2	"18-8"	16	80	118.1	Angiomotin Homo sapiens
DDB1_HUMAN	DDB1	3	1	"0-3"	19	2	"2-19"	16	72.7	127	DNA damage-binding protein 1 Homo sapiens
PRKDC_HUMAN	PRKDC	24	1	"0-24"	39	2	"2-39"	15	23.8	469.1	DNA-dependent protein kinase catalytic subunit Homo sapiens
PSMD1_HUMAN	PSMD1	1	1	"0-1"	16	2	"4-16"	15	88.2	105.8	26S proteasome non-ATPase regulatory subunit 1 Homo sapiens
XPO2_HUMAN	CSE1L	5	2	"5-5"	19	2	"11-19"	14	58.3	110.4	Exportin-2 Homo sapiens
FAS_HUMAN	FASN	33	2	"10-33"	47	2	"12-47"	14	17.5	273.4	Fatty acid synthase Homo sapiens
HEAT1_HUMAN	HEATR1	1	1	"0-1"	15	2	"3-15"	14	87.5	242.4	HEAT repeat-containing protein 1 Homo sapiens
SYMC_HUMAN	MARS	2	2	"1-2"	16	2	"3-16"	14	77.8	101.1	Methionine--tRNA ligase, cytoplasmic Homo sapiens
U520_HUMAN	SNRNP200	6	2	"1-6"	20	2	"7-20"	14	53.8	244.5	U5 small nuclear ribonucleoprotein 200 kDa helicase Homo sapiens
TBA1A_HUMAN	TUBA1A	9	2-	"1-9"	23	2-	"3-23"	14	43.8	50.1	Tubulin alpha-1A chain Homo sapiens
TCPG_HUMAN	CCT3	6	2	"6-6"	19	2	"6-19"	13	52	60.5	T-complex protein 1 subunit gamma Homo sapiens
SYEP_HUMAN	EPRS	5	2	"1-5"	18	2	"3-18"	13	56.5	170.6	Bifunctional glutamate/proline--tRNA ligase Homo sapiens
HSP71_HUMAN	HSPA1A	27	2	"15-27"	40	2	"21-40"	13	19.4	70.1	Heat shock 70 kDa protein 1A/1B Homo sapiens
GRP75_HUMAN	HSPA9	16	2	"11-16"	29	2	"21-29"	13	28.9	73.7	Stress-70 protein, mitochondrial Homo sapiens
IRS4_HUMAN	IRS4	1	1	"0-1"	14	2	"5-14"	13	86.7	133.8	Insulin receptor substrate 4 Homo sapiens
OSBL3_HUMAN	OSBPL3	-			13	1	"0-13"	13	100	101.2	Oxysterol-binding protein-related protein 3 Homo sapiens
TBA1B_HUMAN	TUBA1B	10	2-	"1-10"	23	2-	"3-23"	13	39.4	50.2	Tubulin alpha-1B chain Homo sapiens
TBA1C_HUMAN	TUBA1C	9	2-	"1-9"	22	2	"3-22"	13	41.9	49.9	Tubulin alpha-1C chain Homo sapiens
TBA4A_HUMAN	TUBA4A	1	2-	"1-5"	14	2-	"1-14"	13	86.7	49.9	Tubulin alpha-4A chain Homo sapiens
BIG1_HUMAN	ARFGEF1	-			12	2-	"12-1"	12	100	208.8	Brefeldin A-inhibited guanine nucleotide-exchange protein 1 Homo sapiens
DNJA1_HUMAN	DNAJA1	2	1	"0-2"	14	1	"0-14"	12	75	44.9	DnaJ homolog subfamily A member 1 Homo sapiens
AGO2_HUMAN	EIF2C2	-			12	1	"0-12"	12	100	97.2	Protein argonaute-2 Homo sapiens
HEAT2_HUMAN	HEATR2	1	2	"1-1"	13	2	"7-13"	12	85.7	93.5	HEAT repeat-containing protein 2 Homo sapiens
HS90A_HUMAN	HSP90AA1	14	2	"14-13"	26	2	"12-26"	12	30	84.7	Heat shock protein HSP 90-alpha Homo sapiens
PABP1_HUMAN	PABPC1	7	2	"7-7"	19	2	"9-19"	12	46.2	70.7	Polyadenylate-binding protein 1 Homo sapiens
RIF1_HUMAN	RIF1	1	1	"0-1"	13	2	"3-13"	12	85.7	274.5	Telomere-associated protein RIF1 Homo sapiens
RRBP1_HUMAN	RRBP1	-			12	2	"2-12"	12	100	152.5	Ribosome-binding protein 1 Homo sapiens
TBCD4_HUMAN	TBC1D4	3	2	"1-3"	15	2	"4-15"	12	66.7	146.6	TBC1 domain family member 4 Homo sapiens
GCP2_HUMAN	TUBGCP2	-			12	2	"3-12"	12	100	102.5	Gamma-tubulin complex component 2 Homo sapiens
ZMYM1_HUMAN	ZMYM1	-			12	2	"1-12"	12	100	128.7	Zinc finger MYM-type protein 1 Homo sapiens
ECM29_HUMAN	ECM29	2	2	"1-2"	13	2	"4-13"	11	73.3	204.3	Proteasome-associated protein ECM29 homolog Homo sapiens
FANCI_HUMAN	FANCI	-			11	2	"7-11"	11	100	149.3	Fanconi anemia group I protein Homo sapiens
GFPT1_HUMAN	GFPT1	6	2	"6-6"	17	2	"6-17"	11	47.8	78.8	Glucosamine--fructose-6-phosphate aminotransferase [isomerizing] 1 Homo sapiens
ELP1_HUMAN	IKBKAP	3	2	"2-3"	14	2	"5-14"	11	64.7	150.3	Elongator complex protein 1 Homo sapiens
TACC3_HUMAN	TACC3	-			11	1	"11-0"	11	100	90.4	Transforming acidic coiled-coil-containing protein 3 Homo sapiens
TELO2_HUMAN	TELO2	1	1	"1-0"	12	2	"4-12"	11	84.6	91.7	Telomere length regulation protein TEL2 homolog Homo sapiens
XPO5_HUMAN	XPO5	1	2	"1-1"	12	2	"5-12"	11	84.6	136.3	Exportin-5 Homo sapiens
BEND3_HUMAN	BEND3	-			10	2	"10-3"	10	100	94.5	BEN domain-containing protein 3 Homo sapiens
CDK1_HUMAN	CDK1	1	1	"0-1"	11	2	"1-11"	10	83.3	34.1	Cyclin-dependent kinase 1 Homo sapiens
CKAP5_HUMAN	CKAP5	3	2	"2-3"	13	2	"6-13"	10	62.5	225.5	Cytoskeleton-associated protein 5 Homo sapiens
CLH1_HUMAN	CLTC	12	2	"7-12"	22	2	"8-22"	10	29.4	191.6	Clathrin heavy chain 1 Homo sapiens
DNJA3_HUMAN	DNAJA3	-			10	2	"1-10"	10	100	52.5	DnaJ homolog subfamily A member 3, mitochondrial Homo sapiens
IMB1_HUMAN	KPNB1	7	2	"5-7"	17	2	"9-17"	10	41.7	97.2	Importin subunit beta-1 Homo sapiens
MCM10_HUMAN	MCM10	-			10	2	"3-10"	10	100	98.2	Protein MCM10 homolog Homo sapiens
MSH6_HUMAN	MSH6	1	2	"1-1"	11	2	"2-11"	10	83.3	152.8	DNA mismatch repair protein Msh6 Homo sapiens
C1TC_HUMAN	MTHFD1	14	2	"6-14"	24	2	"9-24"	10	26.3	101.6	C-1-tetrahydrofolate synthase, cytoplasmic Homo sapiens
MYH14_HUMAN	MYH14	5	2-	"2-5"	15	2	"8-15"	10	50	227.9	Myosin-14 Homo sapiens
PLEC_HUMAN	PLEC	6	1	"0-6"	16	1	"0-16"	10	45.5	531.8	Plectin Homo sapiens
RPB2_HUMAN	POLR2B	1	1	"0-1"	11	2	"9-11"	10	83.3	133.9	DNA-directed RNA polymerase II subunit RPB2 Homo sapiens
PYGL_HUMAN	PYGL	3	2	"3-3"	13	2	"1-13"	10	62.5	97.1	Glycogen phosphorylase, liver form Homo sapiens
SYRC_HUMAN	RARS	9	2	"7-9"	19	2	"9-19"	10	35.7	75.4	Arginine--tRNA ligase, cytoplasmic Homo sapiens
SARM1_HUMAN	SARM1	9	2	"7-9"	19	2	"2-19"	10	35.7	79.4	Sterile alpha and TIR motif-containing protein 1 Homo sapiens
TBB3_HUMAN	TUBB3	14	2-	"1-14"	24	2	"5-24"	10	26.3	50.4	Tubulin beta-3 chain Homo sapiens
UBR5_HUMAN	UBR5	6	1	"0-6"	16	1	"0-16"	10	45.5	309.4	E3 ubiquitin-protein ligase UBR5 Homo sapiens
ACACA_HUMAN	ACACA	4	1	"0-4"	13	1	"0-13"	9	52.9	265.6	Acetyl-CoA carboxylase 1 Homo sapiens
CIAO1_HUMAN	CIAO1	-			9	1	"0-9"	9	100	37.8	Probable cytosolic iron-sulfur protein assembly protein CIAO1 Homo sapiens
DNJA2_HUMAN	DNAJA2	-			9	1	"0-9"	9	100	45.7	DnaJ homolog subfamily A member 2 Homo sapiens
EF1A1_HUMAN	EEF1A1	7	2	"1-7"	16	2	"2-16"	9	39.1	50.1	Elongation factor 1-alpha 1 Homo sapiens
AGO1_HUMAN	EIF2C1	-			9	1	"0-9"	9	100	97.2	Protein argonaute-1 Homo sapiens
GOGA2_HUMAN	GOLGA2	-			9	1	"9-0"	9	100	113.1	Golgin subfamily A member 2 Homo sapiens
ILF2_HUMAN	ILF2	-			9	1	"0-9"	9	100	43.1	Interleukin enhancer-binding factor 2 Homo sapiens
IQGA3_HUMAN	IQGAP3	-			9	2	"2-9"	9	100	184.7	Ras GTPase-activating-like protein IQGAP3 Homo sapiens
KIF7_HUMAN	KIF7	-			9	1	"9-0"	9	100	150.6	Kinesin-like protein KIF7 Homo sapiens
MAGD1_HUMAN	MAGED1	-			9	2-	"1-9"	9	100	86.2	Melanoma-associated antigen D1 Homo sapiens
MATR3_HUMAN	MATR3	2	1	"0-2"	11	2	"2-11"	9	69.2	94.6	Matrin-3 Homo sapiens
MCM3_HUMAN	MCM3	7	2	"4-7"	16	2	"6-16"	9	39.1	91	DNA replication licensing factor MCM3 Homo sapiens
DPOD1_HUMAN	POLD1	-			9	2	"2-9"	9	100	123.6	DNA polymerase delta catalytic subunit Homo sapiens
PP1B_HUMAN	PPP1CB	1	2	"1-1"	10	2	"1-10"	9	81.8	37.2	Serine/threonine-protein phosphatase PP1-beta catalytic subunit Homo sapiens
PSMD2_HUMAN	PSMD2	2	2	"1-2"	11	2	"2-11"	9	69.2	100.2	26S proteasome non-ATPase regulatory subunit 2 Homo sapiens
RS2_HUMAN	RPS2	4	1	"0-4"	13	2	"3-13"	9	52.9	31.3	40S ribosomal protein S2 Homo sapiens
RUVB2_HUMAN	RUVBL2	9	1	"0-9"	18	1	"0-18"	9	33.3	51.2	RuvB-like 2 Homo sapiens
ASPP2_HUMAN	TP53BP2	-			9	2	"9-1"	9	100	125.6	Apoptosis-stimulating of p53 protein 2 Homo sapiens
XPO1_HUMAN	XPO1	4	1	"0-4"	13	2	"11-13"	9	52.9	123.4	Exportin-1 Homo sapiens
ZN295_HUMAN		-			9	1	"9-0"	9	100	118.9	Zinc finger protein 295 Homo sapiens
ACLY_HUMAN	ACLY	11	2	"7-11"	19	2	"10-19"	8	26.7	120.8	ATP-citrate synthase Homo sapiens
AIFM1_HUMAN	AIFM1	1	2	"1-1"	9	2	"3-9"	8	80	66.9	Apoptosis-inducing factor 1, mitochondrial Homo sapiens
ATX2L_HUMAN	ATXN2L	-			8	1	"8-0"	8	100	113.4	Ataxin-2-like protein Homo sapiens
CA112_HUMAN	C1orf112	-			8	2	"3-8"	8	100	96.6	Uncharacterized protein C1orf112 Homo sapiens
CYFP1_HUMAN	CYFIP1	2	1	"0-2"	10	2	"10-2"	8	66.7	145.2	Cytoplasmic FMR1-interacting protein 1 Homo sapiens
U5S1_HUMAN	EFTUD2	3	2	"1-3"	11	2	"3-11"	8	57.1	109.4	116 kDa U5 small nuclear ribonucleoprotein component Homo sapiens
IF4G1_HUMAN	EIF4G1	2	2	"1-2"	10	2	"4-10"	8	66.7	175.5	Eukaryotic translation initiation factor 4 gamma 1 Homo sapiens
G3BP2_HUMAN	G3BP2	-			8	1	"8-0"	8	100	54.1	Ras GTPase-activating protein-binding protein 2 Homo sapiens
GALK1_HUMAN	GALK1	2	2	"1-2"	10	2	"2-10"	8	66.7	42.3	Galactokinase Homo sapiens
IPO5_HUMAN	IPO5	8	2	"4-8"	16	2	"11-16"	8	33.3	123.6	Importin-5 Homo sapiens
IRAK1_HUMAN	IRAK1	-			8	2	"4-8"	8	100	76.5	Interleukin-1 receptor-associated kinase 1 Homo sapiens
KCTD3_HUMAN	KCTD3	-			8	2	"3-8"	8	100	89	BTB/POZ domain-containing protein KCTD3 Homo sapiens
LAS1L_HUMAN	LAS1L	1	1	"0-1"	9	2	"2-9"	8	80	83.1	Ribosomal biogenesis protein LAS1L Homo sapiens
LDHA_HUMAN	LDHA	3	1	"0-3"	11	2	"4-11"	8	57.1	36.7	L-lactate dehydrogenase A chain Homo sapiens
ROCK2_HUMAN	ROCK2	-			8	2	"2-8"	8	100	160.9	Rho-associated protein kinase 2 Homo sapiens
SRPR_HUMAN	SRPR	-			8	2	"8-1"	8	100	69.8	Signal recognition particle receptor subunit alpha Homo sapiens
STRN_HUMAN	STRN	-			8	2	"5-8"	8	100	86.1	Striatin Homo sapiens
TARB1_HUMAN	TARBP1	2	1	"0-2"	10	2	"1-10"	8	66.7	181.7	Probable methyltransferase TARBP1 Homo sapiens
RO60_HUMAN	TROVE2	1	1	"0-1"	9	1	"0-9"	8	80	60.7	60 kDa SS-A/Ro ribonucleoprotein Homo sapiens
TBB6_HUMAN	TUBB6	9	1	"0-9"	17	2-	"3-17"	8	30.8	49.9	Tubulin beta-6 chain Homo sapiens
UN45A_HUMAN	UNC45A	5	2	"3-5"	13	2	"3-13"	8	44.4	103.1	Protein unc-45 homolog A Homo sapiens
USP9X_HUMAN	USP9X	-			8	1	"0-8"	8	100	292.3	Probable ubiquitin carboxyl-terminal hydrolase FAF-X Homo sapiens
XPOT_HUMAN	XPOT	1	2	"1-1"	9	2	"2-9"	8	80	110	Exportin-T Homo sapiens
1433E_HUMAN	YWHAE	10	2	"5-10"	18	2	"5-18"	8	28.6	29.2	14-3-3 protein epsilon Homo sapiens
THIL_HUMAN	ACAT1	4	2	"4-4"	11	2	"7-11"	7	46.7	45.2	Acetyl-CoA acetyltransferase, mitochondrial Homo sapiens
AT2A2_HUMAN	ATP2A2	2	2	"2-1"	9	2	"9-2"	7	63.6	114.8	Sarcoplasmic/endoplasmic reticulum calcium ATPase 2 Homo sapiens
CAND2_HUMAN	CAND2	-			7	2	"1-7"	7	100	135.3	Cullin-associated NEDD8-dissociated protein 2 Homo sapiens
CEP78_HUMAN	CEP78	-			7	1	"0-7"	7	100	76.4	Centrosomal protein of 78 kDa Homo sapiens
CKAP4_HUMAN	CKAP4	5	2	"5-3"	12	2	"12-10"	7	41.2	66	Cytoskeleton-associated protein 4 Homo sapiens
COPB_HUMAN	COPB1	6	1	"0-6"	13	2	"4-13"	7	36.8	107.1	Coatomer subunit beta Homo sapiens
CPSF6_HUMAN	CPSF6	2	2	"2-2"	9	2	"9-7"	7	63.6	59.2	Cleavage and polyadenylation specificity factor subunit 6 Homo sapiens
DCP1A_HUMAN	DCP1A	-			7	1	"7-0"	7	100	63.3	mRNA-decapping enzyme 1A Homo sapiens
DDX21_HUMAN	DDX21	2	2	"2-2"	9	2	"2-9"	7	63.6	87.3	Nucleolar RNA helicase 2 Homo sapiens
DJB11_HUMAN	DNAJB11	1	1	"0-1"	8	2	"2-8"	7	77.8	40.5	DnaJ homolog subfamily B member 11 Homo sapiens
EIF3A_HUMAN	EIF3A	3	2	"3-3"	10	2	"2-10"	7	53.8	166.6	Eukaryotic translation initiation factor 3 subunit A Homo sapiens
DHE3_HUMAN	GLUD1	-			7	1	"0-7"	7	100	61.4	Glutamate dehydrogenase 1, mitochondrial Homo sapiens
HXK1_HUMAN	HK1	1	2	"1-1"	8	2	"2-8"	7	77.8	102.5	Hexokinase-1 Homo sapiens
HNRPL_HUMAN	HNRNPL	3	2	"2-3"	10	2	"2-10"	7	53.8	64.1	Heterogeneous nuclear ribonucleoprotein L Homo sapiens
HNRPM_HUMAN	HNRNPM	6	2	"6-4"	13	2	"11-13"	7	36.8	77.5	Heterogeneous nuclear ribonucleoprotein M Homo sapiens
DHB12_HUMAN	HSD17B12	-			7	2	"1-7"	7	100	34.3	Estradiol 17-beta-dehydrogenase 12 Homo sapiens
KIF2C_HUMAN	KIF2C	1	1	"1-0"	8	1	"8-0"	7	77.8	81.3	Kinesin-like protein KIF2C Homo sapiens
LPPRC_HUMAN	LRPPRC	10	2	"10-10"	17	2	"10-17"	7	25.9	157.9	Leucine-rich PPR motif-containing protein, mitochondrial Homo sapiens
METH_HUMAN	MTR	-			7	2	"2-7"	7	100	140.5	Methionine synthase Homo sapiens
NCKP1_HUMAN	NCKAP1	1	1	"0-1"	8	2	"8-2"	7	77.8	128.8	Nck-associated protein 1 Homo sapiens
NUMA1_HUMAN	NUMA1	-			7	2	"7-2"	7	100	238.3	Nuclear mitotic apparatus protein 1 Homo sapiens
NU205_HUMAN	NUP205	2	2	"2-2"	9	2	"3-9"	7	63.6	227.9	Nuclear pore complex protein Nup205 Homo sapiens
PABP4_HUMAN	PABPC4	2	2	"2-2"	9	2	"5-9"	7	63.6	70.8	Polyadenylate-binding protein 4 Homo sapiens
RPB1_HUMAN	POLR2A	-			7	2	"7-4"	7	100	217.2	DNA-directed RNA polymerase II subunit RPB1 Homo sapiens
PP1A_HUMAN	PPP1CA	1	2	"1-1"	8	2	"1-8"	7	77.8	37.5	Serine/threonine-protein phosphatase PP1-alpha catalytic subunit Homo sapiens
PP1G_HUMAN	PPP1CC	-			7	1	"0-7"	7	100	37	Serine/threonine-protein phosphatase PP1-gamma catalytic subunit Homo sapiens
RFC5_HUMAN	RFC5	-			7	2	"1-7"	7	100	38.5	Replication factor C subunit 5 Homo sapiens
RPN1_HUMAN	RPN1	5	2	"3-5"	12	2	"5-12"	7	41.2	68.6	Dolichyl-diphosphooligosaccharide--protein glycosyltransferase subunit 1 Homo sapiens
SPAG5_HUMAN	SPAG5	-			7	2	"1-7"	7	100	134.4	Sperm-associated antigen 5 Homo sapiens
STK3_HUMAN	STK3	1	2	"1-1"	8	1	"0-8"	7	77.8	56.3	Serine/threonine-protein kinase 3 Homo sapiens
UGGG1_HUMAN	UGGT1	-			7	2	"1-7"	7	100	177.2	UDP-glucose:glycoprotein glucosyltransferase 1 Homo sapiens
XIAP_HUMAN	XIAP	1	1	"0-1"	8	1	"0-8"	7	77.8	56.7	Baculoviral IAP repeat-containing protein 4 Homo sapiens
DNA2L_HUMAN		-			7	2	"2-7"	7	100	120.4	DNA2-like helicase Homo sapiens
TMCO7_HUMAN		-			7	2	"3-7"	7	100	120.7	Transmembrane and coiled-coil domain-containing protein 7 Homo sapiens
DSRAD_HUMAN	ADAR	2	2	"1-2"	8	2	"4-8"	6	60	136.1	Double-stranded RNA-specific adenosine deaminase Homo sapiens
AL1B1_HUMAN	ALDH1B1	2	1	"0-2"	8	1	"0-8"	6	60	57.2	Aldehyde dehydrogenase X, mitochondrial Homo sapiens
BBS7_HUMAN	BBS7	-			6	1	"0-6"	6	100	80.4	Bardet-Biedl syndrome 7 protein Homo sapiens
CAPR1_HUMAN	CAPRIN1	2	2	"2-1"	8	2	"8-4"	6	60	78.4	Caprin-1 Homo sapiens
CDC6_HUMAN	CDC6	-			6	2	"1-6"	6	100	62.7	Cell division control protein 6 homolog Homo sapiens
DHX9_HUMAN	DHX9	7	2	"5-7"	13	2	"6-13"	6	30	141	ATP-dependent RNA helicase A Homo sapiens
DIAP2_HUMAN	DIAPH2	-			6	2	"1-6"	6	100	125.6	Protein diaphanous homolog 2 Homo sapiens
DIM1_HUMAN	DIMT1	-			6	2	"1-6"	6	100	35.2	Probable dimethyladenosine transferase Homo sapiens
FLNB_HUMAN	FLNB	8	1	"0-8"	14	1	"0-14"	6	27.3	278.2	Filamin-B Homo sapiens
PUR2_HUMAN	GART	2	1	"0-2"	8	2	"1-8"	6	60	107.8	Trifunctional purine biosynthetic protein adenosine-3 Homo sapiens
GET4_HUMAN	GET4	-			6	2	"1-6"	6	100	36.5	Golgi to ER traffic protein 4 homolog Homo sapiens
GFPT2_HUMAN	GFPT2	1	1	"1-0"	7	2	"3-7"	6	75	76.9	Glucosamine--fructose-6-phosphate aminotransferase [isomerizing] 2 Homo sapiens
TF3C1_HUMAN	GTF3C1	1	1	"0-1"	7	1	"0-7"	6	75	238.9	General transcription factor 3C polypeptide 1 Homo sapiens
HIP1R_HUMAN	HIP1R	-			6	1	"0-6"	6	100	119.4	Huntingtin-interacting protein 1-related protein Homo sapiens
ROA2_HUMAN	HNRNPA2B1	2	2	"1-2"	8	1	"0-8"	6	60	37.4	Heterogeneous nuclear ribonucleoproteins A2/B1 Homo sapiens
HPBP1_HUMAN	HSPBP1	1	1	"0-1"	7	1	"0-7"	6	75	39.5	Hsp70-binding protein 1 Homo sapiens
INT1_HUMAN	INTS1	-			6	2	"2-6"	6	100	244.3	Integrator complex subunit 1 Homo sapiens
KDM1A_HUMAN	KDM1A	1	2	"1-1"	7	2	"3-7"	6	75	92.9	Lysine-specific histone demethylase 1A Homo sapiens
CND3_HUMAN	NCAPG	1	2	"1-1"	7	2	"4-7"	6	75	114.3	Condensin complex subunit 3 Homo sapiens
NUFP2_HUMAN	NUFIP2	1	1	"1-0"	7	1	"7-0"	6	75	76.1	Nuclear fragile X mental retardation-interacting protein 2 Homo sapiens
NUP93_HUMAN	NUP93	4	2	"4-4"	10	2	"9-10"	6	42.9	93.5	Nuclear pore complex protein Nup93 Homo sapiens
OGT1_HUMAN	OGT	1	1	"1-0"	7	2	"5-7"	6	75	116.9	UDP-N-acetylglucosamine--peptide N-acetylglucosaminyltransferase 110 kDa subunit Homo sapiens
PLK1_HUMAN	PLK1	-			6	2	"2-6"	6	100	68.3	Serine/threonine-protein kinase PLK1 Homo sapiens
P5CR2_HUMAN	PYCR2	4	2	"2-4"	10	2	"3-10"	6	42.9	33.6	Pyrroline-5-carboxylate reductase 2 Homo sapiens
TF65_HUMAN	RELA	1	1	"1-0"	7	2	"2-7"	6	75	60.2	Transcription factor p65 Homo sapiens
RPAP3_HUMAN	RPAP3	-			6	2	"2-6"	6	100	75.7	RNA polymerase II-associated protein 3 Homo sapiens
SHKB1_HUMAN	SHKBP1	-			6	2	"4-6"	6	100	76.3	SH3KBP1-binding protein 1 Homo sapiens
CMC2_HUMAN	SLC25A13	4	2	"4-1"	10	2	"10-6"	6	42.9	74.2	Calcium-binding mitochondrial carrier protein Aralar2 Homo sapiens
SMC3_HUMAN	SMC3	3	1	"0-3"	9	2	"5-9"	6	50	141.5	Structural maintenance of chromosomes protein 3 Homo sapiens
SMC4_HUMAN	SMC4	4	2	"4-2"	10	2	"3-10"	6	42.9	147.2	Structural maintenance of chromosomes protein 4 Homo sapiens
SMG9_HUMAN	SMG9	-			6	1	"6-0"	6	100	57.7	Protein SMG9 Homo sapiens
JIP4_HUMAN	SPAG9	-			6	1	"0-6"	6	100	146.2	C-Jun-amino-terminal kinase-interacting protein 4 Homo sapiens
TFCP2_HUMAN	TFCP2	-			6	2	"1-6"	6	100	57.3	Alpha-globin transcription factor CP2 Homo sapiens
TRRAP_HUMAN	TRRAP	-			6	1	"0-6"	6	100	437.6	Transformation/transcription domain-associated protein Homo sapiens
GCP3_HUMAN	TUBGCP3	1	1	"0-1"	7	2	"1-7"	6	75	103.6	Gamma-tubulin complex component 3 Homo sapiens
VDAC1_HUMAN	VDAC1	2	1	"0-2"	8	2	"8-7"	6	60	30.8	Voltage-dependent anion-selective channel protein 1 Homo sapiens
YTHD2_HUMAN	YTHDF2	-			6	2	"1-6"	6	100	62.3	YTH domain family protein 2 Homo sapiens
ACSL1_HUMAN	ACSL1	-			5	2	"1-5"	5	100	77.9	Long-chain-fatty-acid--CoA ligase 1 Homo sapiens
AIMP1_HUMAN	AIMP1	1	1	"0-1"	6	1	"0-6"	5	71.4	34.4	Aminoacyl tRNA synthase complex-interacting multifunctional protein 1 Homo sapiens
APC7_HUMAN	ANAPC7	1	1	"1-0"	6	2	"1-6"	5	71.4	66.9	Anaphase-promoting complex subunit 7 Homo sapiens
ARAF_HUMAN	ARAF	-			5	2	"3-5"	5	100	67.6	Serine/threonine-protein kinase A-Raf Homo sapiens
ATPG_HUMAN	ATP5C1	2	2	"2-1"	7	2	"1-7"	5	55.6	33	ATP synthase subunit gamma, mitochondrial Homo sapiens
BAG2_HUMAN	BAG2	-			5	1	"0-5"	5	100	23.8	BAG family molecular chaperone regulator 2 Homo sapiens
CALX_HUMAN	CANX	1	1	"0-1"	6	1	"0-6"	5	71.4	67.6	Calnexin Homo sapiens
TCPH_HUMAN	CCT7	7	1	"0-7"	12	1	"0-12"	5	26.3	59.4	T-complex protein 1 subunit eta Homo sapiens
CDK4_HUMAN	CDK4	-			5	1	"0-5"	5	100	33.7	Cyclin-dependent kinase 4 Homo sapiens
CNOTA_HUMAN	CNOT10	-			5	2	"5-2"	5	100	82.3	CCR4-NOT transcription complex subunit 10 Homo sapiens
CNOT8_HUMAN	CNOT8	1	1	"0-1"	6	2	"5-6"	5	71.4	33.5	CCR4-NOT transcription complex subunit 8 Homo sapiens
CPSF2_HUMAN	CPSF2	-			5	2	"1-5"	5	100	88.5	Cleavage and polyadenylation specificity factor subunit 2 Homo sapiens
PYRG1_HUMAN	CTPS1	5	2	"5-5"	10	2	"5-10"	5	33.3	66.7	CTP synthase 1 Homo sapiens
DCAF7_HUMAN	DCAF7	1	1	"0-1"	6	2	"2-6"	5	71.4	38.9	DDB1- and CUL4-associated factor 7 Homo sapiens
DNJB6_HUMAN	DNAJB6	2	1	"0-2"	7	2	"3-7"	5	55.6	36.1	DnaJ homolog subfamily B member 6 Homo sapiens
EDC4_HUMAN	EDC4	1	1	"0-1"	6	1	"0-6"	5	71.4	151.7	Enhancer of mRNA-decapping protein 4 Homo sapiens
AGO3_HUMAN	EIF2C3	-			5	1	"0-5"	5	100	97.4	Protein argonaute-3 Homo sapiens
RNZ2_HUMAN	ELAC2	3	2	"2-3"	8	2	"4-8"	5	45.5	92.2	Zinc phosphodiesterase ELAC protein 2 Homo sapiens
EMD_HUMAN	EMD	-			5	1	"0-5"	5	100	29	Emerin Homo sapiens
GEMI5_HUMAN	GEMIN5	2	1	"2-0"	7	2	"1-7"	5	55.6	168.6	Gem-associated protein 5 Homo sapiens
HMMR_HUMAN	HMMR	-			5	2	"1-5"	5	100	84.1	Hyaluronan mediated motility receptor Homo sapiens
ROA3_HUMAN	HNRNPA3	-			5	1	"0-5"	5	100	39.6	Heterogeneous nuclear ribonucleoprotein A3 Homo sapiens
HS90B_HUMAN	HSP90AB1	17	2	"14-17"	22	2	"14-22"	5	12.8	83.3	Heat shock protein HSP 90-beta Homo sapiens
CH60_HUMAN	HSPD1	12	2	"12-12"	17	2	"12-17"	5	17.2	61.1	60 kDa heat shock protein, mitochondrial Homo sapiens
SYIC_HUMAN	IARS	12	2	"7-12"	17	2	"11-17"	5	17.2	144.5	Isoleucine--tRNA ligase, cytoplasmic Homo sapiens
SYIM_HUMAN	IARS2	2	2	"2-1"	7	2	"2-7"	5	55.6	113.8	Isoleucine--tRNA ligase, mitochondrial Homo sapiens
IF2B1_HUMAN	IGF2BP1	4	2	"3-4"	9	2	"4-9"	5	38.5	63.5	Insulin-like growth factor 2 mRNA-binding protein 1 Homo sapiens
IPO7_HUMAN	IPO7	3	2	"3-2"	8	2	"6-8"	5	45.5	119.5	Importin-7 Homo sapiens
SYK_HUMAN	KARS	4	2	"4-3"	9	2	"5-9"	5	38.5	68	Lysine--tRNA ligase Homo sapiens
FUBP2_HUMAN	KHSRP	7	2	"5-7"	12	2	"5-12"	5	26.3	73.1	Far upstream element-binding protein 2 Homo sapiens
CIP2A_HUMAN	KIAA1524	1	1	"0-1"	6	2	"3-6"	5	71.4	102.2	Protein CIP2A Homo sapiens
KIFC1_HUMAN	KIFC1	-			5	1	"0-5"	5	100	73.7	Kinesin-like protein KIFC1 Homo sapiens
KNTC1_HUMAN	KNTC1	-			5	1	"0-5"	5	100	250.7	Kinetochore-associated protein 1 Homo sapiens
LDHB_HUMAN	LDHB	6	2	"1-6"	11	2	"3-11"	5	29.4	36.6	L-lactate dehydrogenase B chain Homo sapiens
MCM2_HUMAN	MCM2	9	2	"4-9"	14	2	"14-10"	5	21.7	101.9	DNA replication licensing factor MCM2 Homo sapiens
MCM3A_HUMAN	MCM3AP	-			5	2	"1-5"	5	100	218.4	80 kDa MCM3-associated protein Homo sapiens
MCM4_HUMAN	MCM4	4	2	"4-3"	9	2	"5-9"	5	38.5	96.6	DNA replication licensing factor MCM4 Homo sapiens
MCM6_HUMAN	MCM6	5	2	"2-5"	10	2	"10-9"	5	33.3	92.9	DNA replication licensing factor MCM6 Homo sapiens
MYO9A_HUMAN	MYO9A	-			5	1	"0-5"	5	100	292.7	Unconventional myosin-IXa Homo sapiens
NOP56_HUMAN	NOP56	2	2	"2-1"	7	2	"4-7"	5	55.6	66	Nucleolar protein 56 Homo sapiens
OAT_HUMAN	OAT	3	1	"0-3"	8	1	"0-8"	5	45.5	48.5	Ornithine aminotransferase, mitochondrial Homo sapiens
PARP1_HUMAN	PARP1	9	2	"8-9"	14	2	"8-14"	5	21.7	113.1	Poly [ADP-ribose] polymerase 1 Homo sapiens
PASK_HUMAN	PASK	-			5	1	"0-5"	5	100	142.9	PAS domain-containing serine/threonine-protein kinase Homo sapiens
PDK3_HUMAN	PDK3	-			5	1	"0-5"	5	100	46.9	[Pyruvate dehydrogenase [lipoamide]] kinase isozyme 3, mitochondrial Homo sapiens
PPP6_HUMAN	PPP6C	-			5	1	"0-5"	5	100	35.1	Serine/threonine-protein phosphatase 6 catalytic subunit Homo sapiens
PPT1_HUMAN	PPT1	-			5	1	"0-5"	5	100	34.2	Palmitoyl-protein thioesterase 1 Homo sapiens
PRP8_HUMAN	PRPF8	4	1	"0-4"	9	2	"3-9"	5	38.5	273.6	Pre-mRNA-processing-splicing factor 8 Homo sapiens
PSMD3_HUMAN	PSMD3	5	2	"5-3"	10	2	"4-10"	5	33.3	61	26S proteasome non-ATPase regulatory subunit 3 Homo sapiens
P5CR1_HUMAN	PYCR1	5	2	"3-5"	10	2	"2-10"	5	33.3	33.4	Pyrroline-5-carboxylate reductase 1, mitochondrial Homo sapiens
SYQ_HUMAN	QARS	5	2	"2-5"	10	2	"5-10"	5	33.3	87.8	Glutamine--tRNA ligase Homo sapiens
RB11B_HUMAN	RAB11B	2	1	"0-2"	7	1	"0-7"	5	55.6	24.5	Ras-related protein Rab-11B Homo sapiens
RBP2_HUMAN	RANBP2	-			5	1	"0-5"	5	100	358.2	E3 SUMO-protein ligase RanBP2 Homo sapiens
RFC2_HUMAN	RFC2	-			5	1	"0-5"	5	100	39.2	Replication factor C subunit 2 Homo sapiens
RIPK2_HUMAN	RIPK2	-			5	2	"1-5"	5	100	61.2	Receptor-interacting serine/threonine-protein kinase 2 Homo sapiens
RL5_HUMAN	RPL5	1	1	"0-1"	6	1	"0-6"	5	71.4	34.4	60S ribosomal protein L5 Homo sapiens
RPN2_HUMAN	RPN2	2	2	"2-2"	7	2	"3-7"	5	55.6	69.3	Dolichyl-diphosphooligosaccharide--protein glycosyltransferase subunit 2 Homo sapiens
SAMH1_HUMAN	SAMHD1	-			5	1	"0-5"	5	100	72.2	SAM domain and HD domain-containing protein 1 Homo sapiens
SATB1_HUMAN	SATB1	-			5	2-	"1-5"	5	100	86	DNA-binding protein SATB1 Homo sapiens
SCFD1_HUMAN	SCFD1	3	2	"3-3"	8	2	"8-6"	5	45.5	72.4	Sec1 family domain-containing protein 1 Homo sapiens
SC16A_HUMAN	SEC16A	-			5	1	"0-5"	5	100	233.5	Protein transport protein Sec16A Homo sapiens
SF3A1_HUMAN	SF3A1	3	2	"2-3"	8	2	"3-8"	5	45.5	88.9	Splicing factor 3A subunit 1 Homo sapiens
SI1L1_HUMAN	SIPA1L1	-			5	1	"5-0"	5	100	200	Signal-induced proliferation-associated 1-like protein 1 Homo sapiens
SKIV2_HUMAN	SKIV2L	-			5	1	"0-5"	5	100	137.8	Helicase SKI2W Homo sapiens
SOGA1_HUMAN	SOGA1	-			5	1	"0-5"	5	100	159.8	Protein SOGA1 Homo sapiens
SPA5L_HUMAN	SPATA5L1	-			5	1	"0-5"	5	100	80.7	Spermatogenesis-associated protein 5-like protein 1 Homo sapiens
TCPA_HUMAN	TCP1	10	2	"10-10"	15	2	"15-11"	5	20	60.3	T-complex protein 1 subunit alpha Homo sapiens
KITH_HUMAN	TK1	1	1	"0-1"	6	1	"0-6"	5	71.4	25.5	Thymidine kinase, cytosolic Homo sapiens
TLN1_HUMAN	TLN1	11	1	"0-11"	16	2	"1-16"	5	18.5	269.8	Talin-1 Homo sapiens
TIF1B_HUMAN	TRIM28	4	2	"3-4"	9	2	"6-9"	5	38.5	88.5	Transcription intermediary factor 1-beta Homo sapiens
TBA8_HUMAN	TUBA8	4	2	"1-4"	9	2-	"1-9"	5	38.5	50.1	Tubulin alpha-8 chain Homo sapiens
UACA_HUMAN	UACA	-			5	1	"5-0"	5	100	162.5	Uveal autoantigen with coiled-coil domains and ankyrin repeats Homo sapiens
UBE2S_HUMAN	UBE2S	1	1	"0-1"	6	1	"0-6"	5	71.4	23.8	Ubiquitin-conjugating enzyme E2 S Homo sapiens
UBE3C_HUMAN	UBE3C	-			5	1	"5-0"	5	100	123.9	Ubiquitin-protein ligase E3C Homo sapiens
VDAC2_HUMAN	VDAC2	2	2	"1-2"	7	2	"4-7"	5	55.6	31.6	Voltage-dependent anion-selective channel protein 2 Homo sapiens
VP33B_HUMAN	VPS33B	1	2	"1-1"	6	2	"6-1"	5	71.4	70.6	Vacuolar protein sorting-associated protein 33B Homo sapiens
XRCC6_HUMAN	XRCC6	8	2	"6-8"	13	2	"8-13"	5	23.8	69.8	X-ray repair cross-complementing protein 6 Homo sapiens
1433T_HUMAN	YWHAQ	3	2-	"1-3"	8	2-	"1-8"	5	45.5	27.8	14-3-3 protein theta Homo sapiens
ZMYM6_HUMAN	ZMYM6	-			5	1	"5-0"	5	100	148.1	Zinc finger MYM-type protein 6 Homo sapiens
ARP2_HUMAN	ACTR2	1	1	"1-0"	5	1	"0-5"	4	66.7	44.8	Actin-related protein 2 Homo sapiens
APC1_HUMAN	ANAPC1	-			4	2	"1-4"	4	100	216.5	Anaphase-promoting complex subunit 1 Homo sapiens
ANR28_HUMAN	ANKRD28	-			4	1	"0-4"	4	100	113	Serine/threonine-protein phosphatase 6 regulatory ankyrin repeat subunit A Homo sapiens
ANR52_HUMAN	ANKRD52	-			4	1	"0-4"	4	100	115.1	Serine/threonine-protein phosphatase 6 regulatory ankyrin repeat subunit C Homo sapiens
BIG2_HUMAN	ARFGEF2	-			4	2	"4-1"	4	100	202	Brefeldin A-inhibited guanine nucleotide-exchange protein 2 Homo sapiens
ATG7_HUMAN	ATG7	-			4	1	"4-0"	4	100	78	Ubiquitin-like modifier-activating enzyme ATG7 Homo sapiens
AT1A1_HUMAN	ATP1A1	6	2	"4-6"	10	2	"10-6"	4	25	112.9	Sodium/potassium-transporting ATPase subunit alpha-1 Homo sapiens
AT2C1_HUMAN	ATP2C1	-			4	2	"4-2"	4	100	100.6	Calcium-transporting ATPase type 2C member 1 Homo sapiens
ATPB_HUMAN	ATP5B	9	1	"0-9"	13	1	"0-13"	4	18.2	56.6	ATP synthase subunit beta, mitochondrial Homo sapiens
BAG6_HUMAN	BAG6	-			4	2	"4-4"	4	100	119.4	Large proline-rich protein BAG6 Homo sapiens
CARM1_HUMAN	CARM1	2	2	"1-2"	6	2	"2-6"	4	50	65.9	Histone-arginine methyltransferase CARM1 Homo sapiens
TCPE_HUMAN	CCT5	1	2	"1-1"	5	2	"1-5"	4	66.7	59.7	T-complex protein 1 subunit epsilon Homo sapiens
CDC27_HUMAN	CDC27	-			4	2	"1-4"	4	100	91.9	Cell division cycle protein 27 homolog Homo sapiens
CDC45_HUMAN	CDC45	-			4	2	"2-4"	4	100	65.6	Cell division control protein 45 homolog Homo sapiens
CDC73_HUMAN	CDC73	-			4	1	"0-4"	4	100	60.6	Parafibromin Homo sapiens
CHD8_HUMAN	CHD8	1	1	"0-1"	5	2	"5-3"	4	66.7	290.5	Chromodomain-helicase-DNA-binding protein 8 Homo sapiens
CTF18_HUMAN	CHTF18	-			4	1	"0-4"	4	100	107.4	Chromosome transmission fidelity protein 18 homolog Homo sapiens
CLPP_HUMAN	CLPP	-			4	2	"1-4"	4	100	30.2	Putative ATP-dependent Clp protease proteolytic subunit, mitochondrial Homo sapiens
CNO6L_HUMAN	CNOT6L	-			4	2	"4-3"	4	100	63	CCR4-NOT transcription complex subunit 6-like Homo sapiens
COPB2_HUMAN	COPB2	1	2	"1-1"	5	2	"2-5"	4	66.7	102.5	Coatomer subunit beta' Homo sapiens
COPG2_HUMAN	COPG2	1	2	"1-1"	5	2	"3-5"	4	66.7	97.6	Coatomer subunit gamma-2 Homo sapiens
CUL3_HUMAN	CUL3	3	2	"1-3"	7	2	"2-7"	4	40	88.9	Cullin-3 Homo sapiens
SYDM_HUMAN	DARS2	2	2	"2-1"	6	2	"2-6"	4	50	73.6	Aspartate--tRNA ligase, mitochondrial Homo sapiens
DDX20_HUMAN	DDX20	-			4	2	"1-4"	4	100	92.2	Probable ATP-dependent RNA helicase DDX20 Homo sapiens
DDX51_HUMAN	DDX51	-			4	2	"2-4"	4	100	72.5	ATP-dependent RNA helicase DDX51 Homo sapiens
DHX15_HUMAN	DHX15	8	2	"3-8"	12	2	"7-12"	4	20	90.9	Putative pre-mRNA-splicing factor ATP-dependent RNA helicase DHX15 Homo sapiens
DJB12_HUMAN	DNAJB12	-			4	1	"0-4"	4	100	41.8	DnaJ homolog subfamily B member 12 Homo sapiens
DJC10_HUMAN	DNAJC10	-			4	2	"1-4"	4	100	91.1	DnaJ homolog subfamily C member 10 Homo sapiens
EI2BD_HUMAN	EIF2B4	-			4	1	"0-4"	4	100	57.6	Translation initiation factor eIF-2B subunit delta Homo sapiens
ELAV1_HUMAN	ELAVL1	1	2	"1-1"	5	2	"1-5"	4	66.7	36.1	ELAV-like protein 1 Homo sapiens
ETFA_HUMAN	ETFA	1	2	"1-1"	5	2	"2-5"	4	66.7	35.1	Electron transfer flavoprotein subunit alpha, mitochondrial Homo sapiens
F115A_HUMAN	FAM115A	-			4	2	"1-4"	4	100	102.1	Protein FAM115A Homo sapiens
FANCG_HUMAN	FANCG	-			4	2	"3-4"	4	100	68.6	Fanconi anemia group G protein Homo sapiens
FIGL1_HUMAN	FIGNL1	1	1	"0-1"	5	2	"3-5"	4	66.7	74.1	Fidgetin-like protein 1 Homo sapiens
FLNA_HUMAN	FLNA	10	1	"0-10"	14	2	"1-14"	4	16.7	280.7	Filamin-A Homo sapiens
GAPD1_HUMAN	GAPVD1	-			4	2	"2-4"	4	100	165	GTPase-activating protein and VPS9 domain-containing protein 1 Homo sapiens
GEMI4_HUMAN	GEMIN4	2	1	"0-2"	6	2	"2-6"	4	50	120	Gem-associated protein 4 Homo sapiens
GBB1_HUMAN	GNB1	-			4	2	"1-4"	4	100	37.4	Guanine nucleotide-binding protein G(I)/G(S)/G(T) subunit beta-1 Homo sapiens
GBLP_HUMAN	GNB2L1	10	2	"2-10"	14	2	"2-14"	4	16.7	35.1	Guanine nucleotide-binding protein subunit beta-2-like 1 Homo sapiens
AATM_HUMAN	GOT2	3	2	"3-2"	7	2	"3-7"	4	40	47.5	Aspartate aminotransferase, mitochondrial Homo sapiens
ECHA_HUMAN	HADHA	7	2	"7-2"	11	2	"11-8"	4	22.2	83	Trifunctional enzyme subunit alpha, mitochondrial Homo sapiens
HNRPC_HUMAN	HNRNPC	4	2	"4-4"	8	2	"6-8"	4	33.3	33.7	Heterogeneous nuclear ribonucleoproteins C1/C2 Homo sapiens
HS71L_HUMAN	HSPA1L	8	2	"7-8"	12	2	"8-12"	4	20	70.4	Heat shock 70 kDa protein 1-like Homo sapiens
HSP72_HUMAN	HSPA2	9	2	"8-9"	13	2	"10-13"	4	18.2	70	Heat shock-related 70 kDa protein 2 Homo sapiens
HSP74_HUMAN	HSPA4	13	2	"9-13"	17	2	"11-17"	4	13.3	94.3	Heat shock 70 kDa protein 4 Homo sapiens
GRP78_HUMAN	HSPA5	25	2	"14-25"	29	2	"20-29"	4	7.4	72.3	78 kDa glucose-regulated protein Homo sapiens
HUWE1_HUMAN	HUWE1	-			4	1	"0-4"	4	100	481.9	E3 ubiquitin-protein ligase HUWE1 Homo sapiens
ILVBL_HUMAN	ILVBL	-			4	1	"0-4"	4	100	67.9	Acetolactate synthase-like protein Homo sapiens
IPO13_HUMAN	IPO13	-			4	2	"1-4"	4	100	108.2	Importin-13 Homo sapiens
KDM5C_HUMAN	KDM5C	-			4	1	"0-4"	4	100	175.7	Lysine-specific demethylase 5C Homo sapiens
KDM6A_HUMAN	KDM6A	-			4	1	"4-0"	4	100	154.2	Lysine-specific demethylase 6A Homo sapiens
SYLC_HUMAN	LARS	5	2	"4-5"	9	2	"2-9"	4	28.6	134.5	Leucine--tRNA ligase, cytoplasmic Homo sapiens
P3H1_HUMAN	LEPRE1	-			4	2	"3-4"	4	100	83.4	Prolyl 3-hydroxylase 1 Homo sapiens
MAGD2_HUMAN	MAGED2	1	2	"1-1"	5	2	"2-5"	4	66.7	65	Melanoma-associated antigen D2 Homo sapiens
MCCB_HUMAN	MCCC2	1	1	"0-1"	5	1	"0-5"	4	66.7	61.3	Methylcrotonoyl-CoA carboxylase beta chain, mitochondrial Homo sapiens
MED12_HUMAN	MED12	-			4	2	"1-4"	4	100	243.1	Mediator of RNA polymerase II transcription subunit 12 Homo sapiens
MTNA_HUMAN	MRI1	-			4	1	"0-4"	4	100	39.1	Methylthioribose-1-phosphate isomerase Homo sapiens
MYCB2_HUMAN	MYCBP2	-			4	1	"0-4"	4	100	510.1	Probable E3 ubiquitin-protein ligase MYCBP2 Homo sapiens
MYO1C_HUMAN	MYO1C	2	1	"0-2"	6	2	"4-6"	4	50	121.7	Unconventional myosin-Ic Homo sapiens
MYO1D_HUMAN	MYO1D	2	2	"1-2"	6	2	"2-6"	4	50	116.2	Unconventional myosin-Id Homo sapiens
NUCL_HUMAN	NCL	7	2	"4-7"	11	2	"10-11"	4	22.2	76.6	Nucleolin Homo sapiens
NF1_HUMAN	NF1	-			4	2	"4-1"	4	100	319.4	Neurofibromin Homo sapiens
NHEJ1_HUMAN	NHEJ1	-			4	1	"0-4"	4	100	33.3	Non-homologous end-joining factor 1 Homo sapiens
NOMO1_HUMAN	NOMO1	-			4	2	"3-4"	4	100	134.3	Nodal modulator 1 Homo sapiens
NU160_HUMAN	NUP160	-			4	2	"1-4"	4	100	162.1	Nuclear pore complex protein Nup160 Homo sapiens
NUP85_HUMAN	NUP85	2	1	"0-2"	6	1	"0-6"	4	50	75	Nuclear pore complex protein Nup85 Homo sapiens
NUP88_HUMAN	NUP88	-			4	2	"1-4"	4	100	83.5	Nuclear pore complex protein Nup88 Homo sapiens
NYNRI_HUMAN	NYNRIN	-			4	1	"0-4"	4	100	208.4	Protein NYNRIN Homo sapiens
PA2G4_HUMAN	PA2G4	4	1	"0-4"	8	1	"0-8"	4	33.3	43.8	Proliferation-associated protein 2G4 Homo sapiens
PCBP1_HUMAN	PCBP1	5	2	"5-5"	9	2	"5-9"	4	28.6	37.5	Poly(rC)-binding protein 1 Homo sapiens
PCNA_HUMAN	PCNA	5	2	"2-5"	9	2	"5-9"	4	28.6	28.8	Proliferating cell nuclear antigen Homo sapiens
K6PF_HUMAN	PFKM	7	2	"2-7"	11	2	"1-11"	4	22.2	85.2	6-phosphofructokinase, muscle type Homo sapiens
PLST_HUMAN	PLS3	14	2	"8-14"	18	2	"11-18"	4	12.5	70.8	Plastin-3 Homo sapiens
RPA2_HUMAN	POLR1B	-			4	2	"1-4"	4	100	128.2	DNA-directed RNA polymerase I subunit RPA2 Homo sapiens
NCPR_HUMAN	POR	2	1	"0-2"	6	2	"6-1"	4	50	76.7	NADPH--cytochrome P450 reductase Homo sapiens
PP2AA_HUMAN	PPP2CA	-			4	1	"0-4"	4	100	35.6	Serine/threonine-protein phosphatase 2A catalytic subunit alpha isoform Homo sapiens
2AAB_HUMAN	PPP2R1B	1	2	"1-1"	5	2-	"3-5"	4	66.7	66.2	Serine/threonine-protein phosphatase 2A 65 kDa regulatory subunit A beta isoform Homo sapiens
PP2BA_HUMAN	PPP3CA	-			4	1	"0-4"	4	100	58.7	Serine/threonine-protein phosphatase 2B catalytic subunit alpha isoform Homo sapiens
PP2BB_HUMAN	PPP3CB	-			4	1	"0-4"	4	100	59	Serine/threonine-protein phosphatase 2B catalytic subunit beta isoform Homo sapiens
PSB3_HUMAN	PSMB3	1	1	"0-1"	5	1	"0-5"	4	66.7	22.9	Proteasome subunit beta type-3 Homo sapiens
PRS6B_HUMAN	PSMC4	-			4	1	"0-4"	4	100	47.4	26S protease regulatory subunit 6B Homo sapiens
PRS10_HUMAN	PSMC6	4	2	"1-4"	8	2	"3-8"	4	33.3	44.2	26S protease regulatory subunit 10B Homo sapiens
PSD12_HUMAN	PSMD12	1	1	"0-1"	5	1	"0-5"	4	66.7	52.9	26S proteasome non-ATPase regulatory subunit 12 Homo sapiens
PSMD6_HUMAN	PSMD6	4	1	"0-4"	8	1	"0-8"	4	33.3	45.5	26S proteasome non-ATPase regulatory subunit 6 Homo sapiens
PYGB_HUMAN	PYGB	1	1	"0-1"	5	2	"1-5"	4	66.7	96.7	Glycogen phosphorylase, brain form Homo sapiens
RFIP5_HUMAN	RAB11FIP5	-			4	2	"4-2"	4	100	70.4	Rab11 family-interacting protein 5 Homo sapiens
RAF1_HUMAN	RAF1	-			4	2-	"1-4"	4	100	73.1	RAF proto-oncogene serine/threonine-protein kinase Homo sapiens
RMXL1_HUMAN	RBMXL1	1	1	"0-1"	5	2	"1-5"	4	66.7	42.1	RNA binding motif protein, X-linked-like-1 Homo sapiens
RECQ5_HUMAN	RECQL5	-			4	1	"4-0"	4	100	108.9	ATP-dependent DNA helicase Q5 Homo sapiens
RFC1_HUMAN	RFC1	1	1	"0-1"	5	2	"3-5"	4	66.7	128.3	Replication factor C subunit 1 Homo sapiens
MIRO2_HUMAN	RHOT2	2	2	"2-1"	6	2	"6-4"	4	50	68.1	Mitochondrial Rho GTPase 2 Homo sapiens
RL10_HUMAN	RPL10	-			4	1	"0-4"	4	100	24.6	60S ribosomal protein L10 Homo sapiens
RUVB1_HUMAN	RUVBL1	6	1	"0-6"	10	1	"0-10"	4	25	50.2	RuvB-like 1 Homo sapiens
SC31A_HUMAN	SEC31A	-			4	2	"4-4"	4	100	133	Protein transport protein Sec31A Homo sapiens
SEC63_HUMAN	SEC63	-			4	2	"3-4"	4	100	88	Translocation protein SEC63 homolog Homo sapiens
SERPH_HUMAN	SERPINH1	2	1	"0-2"	6	2	"1-6"	4	50	46.4	Serpin H1 Homo sapiens
SF3B3_HUMAN	SF3B3	5	2	"1-5"	9	2	"3-9"	4	28.6	135.6	Splicing factor 3B subunit 3 Homo sapiens
SMC1A_HUMAN	SMC1A	1	2	"1-1"	5	2	"5-2"	4	66.7	143.2	Structural maintenance of chromosomes protein 1A Homo sapiens
SRPRB_HUMAN	SRPRB	1	2	"1-1"	5	2	"2-5"	4	66.7	29.7	Signal recognition particle receptor subunit beta Homo sapiens
LA_HUMAN	SSB	-			4	1	"0-4"	4	100	46.8	Lupus La protein Homo sapiens
SSRP1_HUMAN	SSRP1	-			4	2	"1-4"	4	100	81.1	FACT complex subunit SSRP1 Homo sapiens
STML2_HUMAN	STOML2	-			4	2	"3-4"	4	100	38.5	Stomatin-like protein 2 Homo sapiens
STRN4_HUMAN	STRN4	-			4	2	"4-2"	4	100	80.6	Striatin-4 Homo sapiens
SYTC_HUMAN	TARS	5	2	"4-5"	9	2	"5-9"	4	28.6	83.4	Threonine--tRNA ligase, cytoplasmic Homo sapiens
TFR1_HUMAN	TFRC	3	2	"3-3"	7	2	"7-5"	4	40	84.9	Transferrin receptor protein 1 Homo sapiens
TIM44_HUMAN	TIMM44	1	2	"1-1"	5	2	"3-5"	4	66.7	51.4	Mitochondrial import inner membrane translocase subunit TIM44 Homo sapiens
LAP2A_HUMAN	TMPO	3	2	"3-2"	7	2	"2-7"	4	40	75.5	Lamina-associated polypeptide 2, isoform alpha Homo sapiens
TB182_HUMAN	TNKS1BP1	1	1	"0-1"	5	2	"5-1"	4	66.7	181.8	182 kDa tankyrase-1-binding protein Homo sapiens
TRI33_HUMAN	TRIM33	-			4	1	"4-0"	4	100	122.5	E3 ubiquitin-protein ligase TRIM33 Homo sapiens
TTC27_HUMAN	TTC27	-			4	1	"0-4"	4	100	96.6	Tetratricopeptide repeat protein 27 Homo sapiens
TYK2_HUMAN	TYK2	-			4	1	"0-4"	4	100	133.7	Non-receptor tyrosine-protein kinase TYK2 Homo sapiens
USO1_HUMAN	USO1	1	1	"1-0"	5	2	"2-5"	4	66.7	107.9	General vesicular transport factor p115 Homo sapiens
VPS18_HUMAN	VPS18	-			4	2	"1-4"	4	100	110.2	Vacuolar protein sorting-associated protein 18 homolog Homo sapiens
WDR37_HUMAN	WDR37	-			4	1	"0-4"	4	100	54.7	WD repeat-containing protein 37 Homo sapiens
ZBT39_HUMAN	ZBTB39	-			4	1	"0-4"	4	100	79	Zinc finger and BTB domain-containing protein 39 Homo sapiens
Z3H7A_HUMAN	ZC3H7A	-			4	1	"0-4"	4	100	110.5	Zinc finger CCCH domain-containing protein 7A Homo sapiens
ZC3H1_HUMAN	ZFC3H1	-			4	1	"0-4"	4	100	226.4	Zinc finger C3H1 domain-containing protein Homo sapiens
ZW10_HUMAN	ZW10	1	1	"0-1"	5	2	"4-5"	4	66.7	88.8	Centromere/kinetochore protein zw10 homolog Homo sapiens
K0664_HUMAN		2	2	"2-2"	6	2	"6-1"	4	50	146.7	Protein KIAA0664 Homo sapiens
COPG_HUMAN		3	2	"3-2"	7	2	"2-7"	4	40	97.7	Coatomer subunit gamma Homo sapiens
AAAS_HUMAN	AAAS	-			3	2	"3-1"	3	100	59.6	Aladin Homo sapiens
SYAM_HUMAN	AARS2	-			3	2	"2-3"	3	100	107.3	Alanine--tRNA ligase, mitochondrial Homo sapiens
ABCD3_HUMAN	ABCD3	1	1	"0-1"	4	2	"4-1"	3	60	75.5	ATP-binding cassette sub-family D member 3 Homo sapiens
ABCE1_HUMAN	ABCE1	2	2	"2-1"	5	2	"3-5"	3	42.9	67.3	ATP-binding cassette sub-family E member 1 Homo sapiens
ABCF2_HUMAN	ABCF2	1	1	"0-1"	4	2	"1-4"	3	60	71.3	ATP-binding cassette sub-family F member 2 Homo sapiens
BACH_HUMAN	ACOT7	1	1	"1-0"	4	2	"1-4"	3	60	41.8	Cytosolic acyl coenzyme A thioester hydrolase Homo sapiens
ACOT8_HUMAN	ACOT8	-			3	1	"0-3"	3	100	35.9	Acyl-coenzyme A thioesterase 8 Homo sapiens
ADDA_HUMAN	ADD1	-			3	1	"0-3"	3	100	81	Alpha-adducin Homo sapiens
AFF4_HUMAN	AFF4	-			3	1	"3-0"	3	100	127.5	AF4/FMR2 family member 4 Homo sapiens
AKP8L_HUMAN	AKAP8L	2	2	"1-2"	5	2	"1-5"	3	42.9	71.6	A-kinase anchor protein 8-like Homo sapiens
P5CS_HUMAN	ALDH18A1	5	2	"4-5"	8	2	"8-8"	3	23.1	87.3	Delta-1-pyrroline-5-carboxylate synthase Homo sapiens
ALDH2_HUMAN	ALDH2	1	1	"0-1"	4	1	"0-4"	3	60	56.4	Aldehyde dehydrogenase, mitochondrial Homo sapiens
ALDOA_HUMAN	ALDOA	8	2	"4-8"	11	2	"3-11"	3	15.8	39.4	Fructose-bisphosphate aldolase A Homo sapiens
ALDOC_HUMAN	ALDOC	1	2	"1-1"	4	2	"1-4"	3	60	39.5	Fructose-bisphosphate aldolase C Homo sapiens
APC4_HUMAN	ANAPC4	-			3	1	"0-3"	3	100	92.1	Anaphase-promoting complex subunit 4 Homo sapiens
ANR50_HUMAN	ANKRD50	-			3	1	"3-0"	3	100	155.9	Ankyrin repeat domain-containing protein 50 Homo sapiens
ANLN_HUMAN	ANLN	-			3	2	"3-1"	3	100	124.2	Actin-binding protein anillin Homo sapiens
ANXA2_HUMAN	ANXA2	7	2	"7-7"	10	2	"4-10"	3	17.6	38.6	Annexin A2 Homo sapiens
ARFG2_HUMAN	ARFGAP2	-			3	1	"3-0"	3	100	56.7	ADP-ribosylation factor GTPase-activating protein 2 Homo sapiens
ARFP2_HUMAN	ARFIP2	-			3	1	"0-3"	3	100	37.9	Arfaptin-2 Homo sapiens
ARI3B_HUMAN	ARID3B	1	1	"0-1"	4	2	"4-1"	3	60	60.6	AT-rich interactive domain-containing protein 3B Homo sapiens
ARMX3_HUMAN	ARMCX3	-			3	2	"3-1"	3	100	42.5	Armadillo repeat-containing X-linked protein 3 Homo sapiens
ASAP2_HUMAN	ASAP2	-			3	1	"3-0"	3	100	111.7	Arf-GAP with SH3 domain, ANK repeat and PH domain-containing protein 2 Homo sapiens
AURKB_HUMAN	AURKB	-			3	2	"1-3"	3	100	39.3	Aurora kinase B Homo sapiens
BRAT1_HUMAN	BRAT1	1	2	"1-1"	4	2	"3-4"	3	60	88.1	BRCA1-associated ATM activator 1 Homo sapiens
BUB3_HUMAN	BUB3	2	2	"1-2"	5	2	"1-5"	3	42.9	37.2	Mitotic checkpoint protein BUB3 Homo sapiens
CB044_HUMAN	C2orf44	1	2	"1-1"	4	2	"2-4"	3	60	79.1	WD repeat-containing protein C2orf44 Homo sapiens
CAND1_HUMAN	CAND1	6	2	"6-5"	9	2	"6-9"	3	20	136.4	Cullin-associated NEDD8-dissociated protein 1 Homo sapiens
SYCC_HUMAN	CARS	1	1	"1-0"	4	1	"4-0"	3	60	85.5	Cysteine--tRNA ligase, cytoplasmic Homo sapiens
CBR1_HUMAN	CBR1	7	2	"2-7"	10	2	"5-10"	3	17.6	30.4	Carbonyl reductase [NADPH] 1 Homo sapiens
CBR4_HUMAN	CBR4	-			3	1	"0-3"	3	100	25.3	Carbonyl reductase family member 4 Homo sapiens
CBWD1_HUMAN	CBWD1	-			3	1	"0-3"	3	100	44.1	COBW domain-containing protein 1 Homo sapiens
CCD47_HUMAN	CCDC47	1	1	"1-0"	4	2	"4-2"	3	60	55.9	Coiled-coil domain-containing protein 47 Homo sapiens
NOCT_HUMAN	CCRN4L	-			3	1	"0-3"	3	100	48.2	Nocturnin Homo sapiens
CAF1A_HUMAN	CHAF1A	-			3	1	"3-0"	3	100	106.9	Chromatin assembly factor 1 subunit A Homo sapiens
CNOT2_HUMAN	CNOT2	-			3	2	"3-1"	3	100	59.7	CCR4-NOT transcription complex subunit 2 Homo sapiens
COIL_HUMAN	COIL	1	1	"0-1"	4	2	"4-1"	3	60	62.6	Coilin Homo sapiens
CSN3_HUMAN	COPS3	1	1	"1-0"	4	2	"2-4"	3	60	47.9	COP9 signalosome complex subunit 3 Homo sapiens
CPSF1_HUMAN	CPSF1	3	1	"0-3"	6	1	"0-6"	3	33.3	160.9	Cleavage and polyadenylation specificity factor subunit 1 Homo sapiens
CPSF3_HUMAN	CPSF3	-			3	1	"0-3"	3	100	77.5	Cleavage and polyadenylation specificity factor subunit 3 Homo sapiens
CISY_HUMAN	CS	3	1	"0-3"	6	1	"0-6"	3	33.3	51.7	Citrate synthase, mitochondrial Homo sapiens
CX057_HUMAN	CXorf57	1	1	"1-0"	4	2	"1-4"	3	60	97.6	Uncharacterized protein CXorf57 Homo sapiens
NB5R3_HUMAN	CYB5R3	1	1	"0-1"	4	2	"3-4"	3	60	34.2	NADH-cytochrome b5 reductase 3 Homo sapiens
DREB_HUMAN	DBN1	1	1	"1-0"	4	1	"0-4"	3	60	71.4	Drebrin Homo sapiens
DCP1B_HUMAN	DCP1B	-			3	1	"3-0"	3	100	67.7	mRNA-decapping enzyme 1B Homo sapiens
DDX42_HUMAN	DDX42	2	2	"2-1"	5	2	"5-1"	3	42.9	103	ATP-dependent RNA helicase DDX42 Homo sapiens
DHX40_HUMAN	DHX40	1	1	"1-0"	4	2	"1-4"	3	60	88.6	Probable ATP-dependent RNA helicase DHX40 Homo sapiens
RRP44_HUMAN	DIS3	4	2	"2-4"	7	2	"7-6"	3	27.3	109	Exosome complex exonuclease RRP44 Homo sapiens
DJC13_HUMAN	DNAJC13	-			3	1	"0-3"	3	100	254.4	DnaJ homolog subfamily C member 13 Homo sapiens
DOCK7_HUMAN	DOCK7	1	1	"0-1"	4	2	"1-4"	3	60	242.6	Dedicator of cytokinesis protein 7 Homo sapiens
DRG1_HUMAN	DRG1	4	2	"1-4"	7	2	"2-7"	3	27.3	40.5	Developmentally-regulated GTP-binding protein 1 Homo sapiens
DYHC2_HUMAN	DYNC2H1	-			3	1	"0-3"	3	100	492.6	Cytoplasmic dynein 2 heavy chain 1 Homo sapiens
EIF3K_HUMAN	EIF3K	1	1	"0-1"	4	1	"0-4"	3	60	25.1	Eukaryotic translation initiation factor 3 subunit K Homo sapiens
EIF3M_HUMAN	EIF3M	2	2	"1-2"	5	2	"1-5"	3	42.9	42.5	Eukaryotic translation initiation factor 3 subunit M Homo sapiens
EMAL3_HUMAN	EML3	-			3	1	"0-3"	3	100	95.2	Echinoderm microtubule-associated protein-like 3 Homo sapiens
ERLN1_HUMAN	ERLIN1	-			3	2-	"1-3"	3	100	38.9	Erlin-1 Homo sapiens
ESYT2_HUMAN	ESYT2	-			3	2	"3-2"	3	100	102.4	Extended synaptotagmin-2 Homo sapiens
EXD2_HUMAN	EXD2	-			3	2	"3-2"	3	100	56.3	Exonuclease 3'-5' domain-containing protein 2 Homo sapiens
FABP5_HUMAN	FABP5	2	1	"0-2"	5	1	"0-5"	3	42.9	15.2	Fatty acid-binding protein, epidermal Homo sapiens
FACD2_HUMAN	FANCD2	-			3	2	"2-3"	3	100	166.5	Fanconi anemia group D2 protein Homo sapiens
FAKD1_HUMAN	FASTKD1	-			3	2	"1-3"	3	100	97.4	FAST kinase domain-containing protein 1 Homo sapiens
FBRL_HUMAN	FBL	1	1	"1-0"	4	1	"0-4"	3	60	33.8	rRNA 2'-O-methyltransferase fibrillarin Homo sapiens
FDFT_HUMAN	FDFT1	-			3	1	"0-3"	3	100	48.1	Squalene synthase Homo sapiens
G3BP1_HUMAN	G3BP1	3	1	"0-3"	6	2	"3-6"	3	33.3	52.2	Ras GTPase-activating protein-binding protein 1 Homo sapiens
GAK_HUMAN	GAK	-			3	1	"0-3"	3	100	143.2	Cyclin-G-associated kinase Homo sapiens
GDIA_HUMAN	GDI1	2	1	"0-2"	5	1	"0-5"	3	42.9	50.6	Rab GDP dissociation inhibitor alpha Homo sapiens
GBB2_HUMAN	GNB2	-			3	2	"1-3"	3	100	37.3	Guanine nucleotide-binding protein G(I)/G(S)/G(T) subunit beta-2 Homo sapiens
GSTP1_HUMAN	GSTP1	3	1	"0-3"	6	1	"0-6"	3	33.3	23.4	Glutathione S-transferase P Homo sapiens
TF3C5_HUMAN	GTF3C5	-			3	2	"1-3"	3	100	59.6	General transcription factor 3C polypeptide 5 Homo sapiens
H2AY_HUMAN	H2AFY	1	2	"1-1"	4	2	"1-4"	3	60	39.6	Core histone macro-H2A.1 Homo sapiens
HTR5B_HUMAN	HEATR5B	-			3	2	"1-3"	3	100	224.3	HEAT repeat-containing protein 5B Homo sapiens
HXK2_HUMAN	HK2	1	1	"0-1"	4	2	"2-4"	3	60	102.4	Hexokinase-2 Homo sapiens
1B73_HUMAN	HLA-B	-			3	2-	"1-3"	3	100	40.4	HLA class I histocompatibility antigen, B-73 alpha chain Homo sapiens
HLTF_HUMAN	HLTF	-			3	2	"2-3"	3	100	113.9	Helicase-like transcription factor Homo sapiens
HNRPK_HUMAN	HNRNPK	5	2	"3-5"	8	2	"6-8"	3	23.1	51	Heterogeneous nuclear ribonucleoprotein K Homo sapiens
HNRPU_HUMAN	HNRNPU	8	2	"2-8"	11	2	"8-11"	3	15.8	90.6	Heterogeneous nuclear ribonucleoprotein U Homo sapiens
HNRL1_HUMAN	HNRNPUL1	1	2	"1-1"	4	2	"4-3"	3	60	95.7	Heterogeneous nuclear ribonucleoprotein U-like protein 1 Homo sapiens
HNRDL_HUMAN	HNRPDL	1	1	"1-0"	4	2	"3-4"	3	60	46.4	Heterogeneous nuclear ribonucleoprotein D-like Homo sapiens
HOOK1_HUMAN	HOOK1	-			3	2	"3-3"	3	100	84.6	Protein Hook homolog 1 Homo sapiens
DHB8_HUMAN	HSD17B8	-			3	1	"0-3"	3	100	27	Estradiol 17-beta-dehydrogenase 8 Homo sapiens
HS105_HUMAN	HSPH1	10	2	"3-10"	13	2	"8-13"	3	13	96.9	Heat shock protein 105 kDa Homo sapiens
HD_HUMAN	HTT	-			3	1	"0-3"	3	100	347.6	Huntingtin Homo sapiens
HYOU1_HUMAN	HYOU1	-			3	2	"1-3"	3	100	111.3	Hypoxia up-regulated protein 1 Homo sapiens
IF122_HUMAN	IFT122	-			3	1	"0-3"	3	100	141.8	Intraflagellar transport protein 122 homolog Homo sapiens
IGBP1_HUMAN	IGBP1	-			3	1	"0-3"	3	100	39.2	Immunoglobulin-binding protein 1 Homo sapiens
IF2B2_HUMAN	IGF2BP2	1	2	"1-1"	4	2-	"1-4"	3	60	66.1	Insulin-like growth factor 2 mRNA-binding protein 2 Homo sapiens
MPRI_HUMAN	IGF2R	-			3	1	"0-3"	3	100	274.4	Cation-independent mannose-6-phosphate receptor Homo sapiens
ILF3_HUMAN	ILF3	4	2	"3-4"	7	2	"3-7"	3	27.3	95.3	Interleukin enhancer-binding factor 3 Homo sapiens
SHOT1_HUMAN	KIAA1598	-			3	2	"1-3"	3	100	71.6	Shootin-1 Homo sapiens
KLH13_HUMAN	KLHL13	-			3	1	"0-3"	3	100	73.9	Kelch-like protein 13 Homo sapiens
KLH26_HUMAN	KLHL26	-			3	1	"0-3"	3	100	68.1	Kelch-like protein 26 Homo sapiens
KLHL9_HUMAN	KLHL9	-			3	1	"0-3"	3	100	69.4	Kelch-like protein 9 Homo sapiens
KRT85_HUMAN	KRT85	8	2	"7-8"	11	2	"7-11"	3	15.8	55.8	Keratin, type II cuticular Hb5 Homo sapiens
L2HDH_HUMAN	L2HGDH	-			3	1	"0-3"	3	100	50.3	L-2-hydroxyglutarate dehydrogenase, mitochondrial Homo sapiens
LETM1_HUMAN	LETM1	3	2	"3-3"	6	2	"3-6"	3	33.3	83.4	LETM1 and EF-hand domain-containing protein 1, mitochondrial Homo sapiens
LMNA_HUMAN	LMNA	-			3	2	"3-2"	3	100	74.1	Prelamin-A/C Homo sapiens
LRBA_HUMAN	LRBA	1	1	"0-1"	4	1	"0-4"	3	60	319.1	Lipopolysaccharide-responsive and beige-like anchor protein Homo sapiens
LRC40_HUMAN	LRRC40	2	2	"2-1"	5	2	"5-1"	3	42.9	68.2	Leucine-rich repeat-containing protein 40 Homo sapiens
TRFL_HUMAN	LTF	-			3	1	"3-0"	3	100	78.2	Lactotransferrin Homo sapiens
MAGD4_HUMAN	MAGED4	-			3	1	"0-3"	3	100	81.4	Melanoma-associated antigen D4 Homo sapiens
MOSC1_HUMAN	MARC1	-			3	1	"0-3"	3	100	37.5	MOSC domain-containing protein 1, mitochondrial Homo sapiens
MDHM_HUMAN	MDH2	11	2	"9-11"	14	2	"10-14"	3	12	35.5	Malate dehydrogenase, mitochondrial Homo sapiens
MED17_HUMAN	MED17	-			3	1	"3-0"	3	100	72.9	Mediator of RNA polymerase II transcription subunit 17 Homo sapiens
MED24_HUMAN	MED24	1	1	"1-0"	4	2	"1-4"	3	60	110.3	Mediator of RNA polymerase II transcription subunit 24 Homo sapiens
MIO_HUMAN	MIOS	-			3	1	"0-3"	3	100	98.6	WD repeat-containing protein mio Homo sapiens
MLEC_HUMAN	MLEC	1	2	"1-1"	4	2	"2-4"	3	60	32.2	Malectin Homo sapiens
MMS22_HUMAN	MMS22L	-			3	2	"1-3"	3	100	142.3	Protein MMS22-like Homo sapiens
MPI_HUMAN	MPI	-			3	1	"0-3"	3	100	46.7	Mannose-6-phosphate isomerase Homo sapiens
RM04_HUMAN	MRPL4	-			3	1	"0-3"	3	100	34.9	39S ribosomal protein L4, mitochondrial Homo sapiens
RT31_HUMAN	MRPS31	-			3	1	"0-3"	3	100	45.3	28S ribosomal protein S31, mitochondrial Homo sapiens
MSD2_HUMAN	MSANTD2	-			3	1	"3-0"	3	100	61.3	Myb/SANT-like DNA-binding domain-containing protein 2 Homo sapiens
MTOR_HUMAN	MTOR	-			3	1	"0-3"	3	100	288.9	Serine/threonine-protein kinase mTOR Homo sapiens
MYO10_HUMAN	MYO10	-			3	1	"0-3"	3	100	237.3	Unconventionnal myosin-X Homo sapiens
MYO1B_HUMAN	MYO1B	5	2	"2-5"	8	2	"6-8"	3	23.1	132	Unconventional myosin-Ib Homo sapiens
MYO5A_HUMAN	MYO5A	-			3	1	"0-3"	3	100	215.4	Unconventional myosin-Va Homo sapiens
NACA_HUMAN	NACA	4	2	"3-4"	7	2	"2-7"	3	27.3	23.4	Nascent polypeptide-associated complex subunit alpha Homo sapiens
ULA1_HUMAN	NAE1	1	2	"1-1"	4	2	"1-4"	3	60	60.2	NEDD8-activating enzyme E1 regulatory subunit Homo sapiens
CND1_HUMAN	NCAPD2	2	1	"0-2"	5	2	"2-5"	3	42.9	157.2	Condensin complex subunit 1 Homo sapiens
NCDN_HUMAN	NCDN	1	1	"1-0"	4	2	"3-4"	3	60	78.9	Neurochondrin Homo sapiens
NDUS1_HUMAN	NDUFS1	4	2	"4-4"	7	2	"4-7"	3	27.3	79.5	NADH-ubiquinone oxidoreductase 75 kDa subunit, mitochondrial Homo sapiens
ARHG8_HUMAN	NET1	-			3	1	"0-3"	3	100	67.7	Neuroepithelial cell-transforming gene 1 protein Homo sapiens
NFKB1_HUMAN	NFKB1	-			3	1	"0-3"	3	100	105.4	Nuclear factor NF-kappa-B p105 subunit Homo sapiens
NIT2_HUMAN	NIT2	-			3	2	"1-3"	3	100	30.6	Omega-amidase NIT2 Homo sapiens
NOL11_HUMAN	NOL11	1	2	"1-1"	4	2	"2-4"	3	60	81.1	Nucleolar protein 11 Homo sapiens
NOP2_HUMAN	NOP2	1	2	"1-1"	4	2	"4-2"	3	60	89.3	Putative ribosomal RNA methyltransferase NOP2 Homo sapiens
NUBP2_HUMAN	NUBP2	1	1	"1-0"	4	2	"2-4"	3	60	28.8	Cytosolic Fe-S cluster assembly factor NUBP2 Homo sapiens
NUBPL_HUMAN	NUBPL	-			3	2	"2-3"	3	100	34.1	Iron-sulfur protein NUBPL Homo sapiens
NU107_HUMAN	NUP107	1	2	"1-1"	4	2	"4-3"	3	60	106.4	Nuclear pore complex protein Nup107 Homo sapiens
NU133_HUMAN	NUP133	1	1	"0-1"	4	2	"4-2"	3	60	129	Nuclear pore complex protein Nup133 Homo sapiens
NU155_HUMAN	NUP155	6	2	"1-6"	9	2	"9-9"	3	20	155.2	Nuclear pore complex protein Nup155 Homo sapiens
ORC1_HUMAN	ORC1	-			3	1	"0-3"	3	100	97.3	Origin recognition complex subunit 1 Homo sapiens
P4HA2_HUMAN	P4HA2	-			3	1	"0-3"	3	100	60.9	Prolyl 4-hydroxylase subunit alpha-2 Homo sapiens
PACS1_HUMAN	PACS1	-			3	1	"0-3"	3	100	104.9	Phosphofurin acidic cluster sorting protein 1 Homo sapiens
PAN3_HUMAN	PAN3	-			3	1	"3-0"	3	100	95.6	PAB-dependent poly(A)-specific ribonuclease subunit 3 Homo sapiens
PARK7_HUMAN	PARK7	-			3	1	"0-3"	3	100	19.9	Protein DJ-1 Homo sapiens
PYC_HUMAN	PC	-			3	2	"1-3"	3	100	129.6	Pyruvate carboxylase, mitochondrial Homo sapiens
K6PP_HUMAN	PFKP	10	2	"4-10"	13	2	"4-13"	3	13	85.6	6-phosphofructokinase type C Homo sapiens
PLPL6_HUMAN	PNPLA6	-			3	1	"0-3"	3	100	150	Neuropathy target esterase Homo sapiens
DPOD3_HUMAN	POLD3	1	1	"0-1"	4	2	"3-4"	3	60	51.4	DNA polymerase delta subunit 3 Homo sapiens
2AAA_HUMAN	PPP2R1A	3	2	"3-1"	6	2	"3-6"	3	33.3	65.3	Serine/threonine-protein phosphatase 2A 65 kDa regulatory subunit A alpha isoform Homo sapiens
PP6R1_HUMAN	PPP6R1	-			3	1	"0-3"	3	100	96.7	Serine/threonine-protein phosphatase 6 regulatory subunit 1 Homo sapiens
PRPS1_HUMAN	PRPS1	-			3	1	"0-3"	3	100	34.8	Ribose-phosphate pyrophosphokinase 1 Homo sapiens
PSA6_HUMAN	PSMA6	2	1	"0-2"	5	1	"0-5"	3	42.9	27.4	Proteasome subunit alpha type-6 Homo sapiens
PSD13_HUMAN	PSMD13	2	1	"2-0"	5	1	"0-5"	3	42.9	42.9	26S proteasome non-ATPase regulatory subunit 13 Homo sapiens
PSD7_HUMAN	PSMD7	-			3	2	"1-3"	3	100	37	26S proteasome non-ATPase regulatory subunit 7 Homo sapiens
PSME3_HUMAN	PSME3	2	2	"2-2"	5	2	"2-5"	3	42.9	29.5	Proteasome activator complex subunit 3 Homo sapiens
RAB14_HUMAN	RAB14	-			3	1	"0-3"	3	100	23.9	Ras-related protein Rab-14 Homo sapiens
RAB5B_HUMAN	RAB5B	1	1	"0-1"	4	1	"0-4"	3	60	23.7	Ras-related protein Rab-5B Homo sapiens
RAD18_HUMAN	RAD18	-			3	1	"3-0"	3	100	56.2	E3 ubiquitin-protein ligase RAD18 Homo sapiens
ARIP4_HUMAN	RAD54L2	-			3	1	"3-0"	3	100	162.8	Helicase ARIP4 Homo sapiens
RAGP1_HUMAN	RANGAP1	8	2	"4-8"	11	2	"5-11"	3	15.8	63.5	Ran GTPase-activating protein 1 Homo sapiens
RBM39_HUMAN	RBM39	3	2	"2-3"	6	2	"3-6"	3	33.3	59.4	RNA-binding protein 39 Homo sapiens
RFC4_HUMAN	RFC4	2	2	"2-2"	5	2	"2-5"	3	42.9	39.7	Replication factor C subunit 4 Homo sapiens
RIPK4_HUMAN	RIPK4	-			3	2	"1-3"	3	100	91.6	Receptor-interacting serine/threonine-protein kinase 4 Homo sapiens
RMD3_HUMAN	RMDN3	-			3	2	"3-1"	3	100	52.1	Regulator of microtubule dynamics protein 3 Homo sapiens
RFA1_HUMAN	RPA1	5	2	"2-5"	8	2	"4-8"	3	23.1	68.1	Replication protein A 70 kDa DNA-binding subunit Homo sapiens
RS3_HUMAN	RPS3	10	2	"6-10"	13	2	"6-13"	3	13	26.7	40S ribosomal protein S3 Homo sapiens
RRP1B_HUMAN	RRP1B	-			3	2	"3-1"	3	100	84.4	Ribosomal RNA processing protein 1 homolog B Homo sapiens
RL1D1_HUMAN	RSL1D1	3	2	"3-2"	6	2	"6-6"	3	33.3	55	Ribosomal L1 domain-containing protein 1 Homo sapiens
SATB2_HUMAN	SATB2	-			3	2	"1-3"	3	100	82.6	DNA-binding protein SATB2 Homo sapiens
MTMR5_HUMAN	SBF1	-			3	1	"0-3"	3	100	208.3	Myotubularin-related protein 5 Homo sapiens
DHSA_HUMAN	SDHA	-			3	1	"0-3"	3	100	72.7	Succinate dehydrogenase [ubiquinone] flavoprotein subunit, mitochondrial Homo sapiens
SENP3_HUMAN	SENP3	-			3	2	"2-3"	3	100	65	Sentrin-specific protease 3 Homo sapiens
SPB6_HUMAN	SERPINB6	1	1	"0-1"	4	1	"0-4"	3	60	42.6	Serpin B6 Homo sapiens
SFPQ_HUMAN	SFPQ	4	1	"0-4"	7	2	"6-7"	3	27.3	76.1	Splicing factor, proline- and glutamine-rich Homo sapiens
SMC2_HUMAN	SMC2	6	2	"3-6"	9	2	"7-9"	3	20	135.7	Structural maintenance of chromosomes protein 2 Homo sapiens
SMG8_HUMAN	SMG8	-			3	2	"3-2"	3	100	109.7	Protein SMG8 Homo sapiens
SNRPA_HUMAN	SNRPA	-			3	1	"0-3"	3	100	31.3	U1 small nuclear ribonucleoprotein A Homo sapiens
RU2A_HUMAN	SNRPA1	-			3	1	"0-3"	3	100	28.4	U2 small nuclear ribonucleoprotein A' Homo sapiens
SPTC1_HUMAN	SPTLC1	-			3	1	"0-3"	3	100	52.7	Serine palmitoyltransferase 1 Homo sapiens
SQSTM_HUMAN	SQSTM1	-			3	1	"0-3"	3	100	47.7	Sequestosome-1 Homo sapiens
SRP68_HUMAN	SRP68	1	1	"1-0"	4	1	"0-4"	3	60	70.7	Signal recognition particle 68 kDa protein Homo sapiens
STK4_HUMAN	STK4	1	2	"1-1"	4	1	"0-4"	3	60	55.6	Serine/threonine-protein kinase 4 Homo sapiens
SPT6H_HUMAN	SUPT6H	-			3	2	"3-1"	3	100	199.1	Transcription elongation factor SPT6 Homo sapiens
SYMPK_HUMAN	SYMPK	1	1	"0-1"	4	2	"2-4"	3	60	141.1	Symplekin Homo sapiens
SYTM_HUMAN	TARS2	2	2	"1-2"	5	2	"1-5"	3	42.9	81	Threonine--tRNA ligase, mitochondrial Homo sapiens
TBCD1_HUMAN	TBC1D1	-			3	1	"0-3"	3	100	133.1	TBC1 domain family member 1 Homo sapiens
TBCD_HUMAN	TBCD	-			3	2	"1-3"	3	100	132.6	Tubulin-specific chaperone D Homo sapiens
TBK1_HUMAN	TBK1	2	2	"2-2"	5	2	"5-5"	3	42.9	83.6	Serine/threonine-protein kinase TBK1 Homo sapiens
TBL3_HUMAN	TBL3	2	1	"0-2"	5	2	"5-5"	3	42.9	89	Transducin beta-like protein 3 Homo sapiens
TCF20_HUMAN	TCF20	-			3	1	"0-3"	3	100	211.8	Transcription factor 20 Homo sapiens
THOC2_HUMAN	THOC2	-			3	1	"0-3"	3	100	182.8	THO complex subunit 2 Homo sapiens
TIM50_HUMAN	TIMM50	-			3	1	"0-3"	3	100	39.6	Mitochondrial import inner membrane translocase subunit TIM50 Homo sapiens
TLE3_HUMAN	TLE3	-			3	1	"0-3"	3	100	83.4	Transducin-like enhancer protein 3 Homo sapiens
TOM40_HUMAN	TOMM40	-			3	2	"3-2"	3	100	37.9	Mitochondrial import receptor subunit TOM40 homolog Homo sapiens
TOP1_HUMAN	TOP1	-			3	2	"1-3"	3	100	90.7	DNA topoisomerase 1 Homo sapiens
TRI32_HUMAN	TRIM32	1	1	"0-1"	4	2	"2-4"	3	60	72	E3 ubiquitin-protein ligase TRIM32 Homo sapiens
TARA_HUMAN	TRIOBP	-			3	1	"3-0"	3	100	261.4	TRIO and F-actin-binding protein Homo sapiens
TRPS1_HUMAN	TRPS1	-			3	1	"0-3"	3	100	141.5	Zinc finger transcription factor Trps1 Homo sapiens
TSN_HUMAN	TSN	-			3	1	"0-3"	3	100	26.2	Translin Homo sapiens
TBAL3_HUMAN	TUBAL3	-			3	1	"0-3"	3	100	49.9	Tubulin alpha chain-like 3 Homo sapiens
UBE3D_HUMAN	UBE3D	-			3	1	"0-3"	3	100	43.7	E3 ubiquitin-protein ligase E3D Homo sapiens
UBIP1_HUMAN	UBP1	-			3	1	"0-3"	3	100	60.5	Upstream-binding protein 1 Homo sapiens
UGGG2_HUMAN	UGGT2	-			3	1	"0-3"	3	100	174.7	UDP-glucose:glycoprotein glucosyltransferase 2 Homo sapiens
QCR1_HUMAN	UQCRC1	-			3	1	"0-3"	3	100	52.6	Cytochrome b-c1 complex subunit 1, mitochondrial Homo sapiens
URB2_HUMAN	URB2	1	2	"1-1"	4	2	"1-4"	3	60	170.5	Unhealthy ribosome biogenesis protein 2 homolog Homo sapiens
UBP11_HUMAN	USP11	1	1	"0-1"	4	2	"1-4"	3	60	109.8	Ubiquitin carboxyl-terminal hydrolase 11 Homo sapiens
UBP24_HUMAN	USP24	1	1	"0-1"	4	1	"0-4"	3	60	294.4	Ubiquitin carboxyl-terminal hydrolase 24 Homo sapiens
UBP34_HUMAN	USP34	-			3	1	"0-3"	3	100	404.2	Ubiquitin carboxyl-terminal hydrolase 34 Homo sapiens
SYVC_HUMAN	VARS	5	2	"2-5"	8	2	"8-4"	3	23.1	140.5	Valine--tRNA ligase Homo sapiens
VPS11_HUMAN	VPS11	-			3	1	"0-3"	3	100	107.8	Vacuolar protein sorting-associated protein 11 homolog Homo sapiens
VP33A_HUMAN	VPS33A	-			3	1	"0-3"	3	100	67.6	Vacuolar protein sorting-associated protein 33A Homo sapiens
WDR1_HUMAN	WDR1	1	2	"1-1"	4	2	"1-4"	3	60	66.2	WD repeat-containing protein 1 Homo sapiens
WWP2_HUMAN	WWP2	-			3	1	"3-0"	3	100	98.9	NEDD4-like E3 ubiquitin-protein ligase WWP2 Homo sapiens
XRCC3_HUMAN	XRCC3	-			3	1	"0-3"	3	100	37.8	DNA repair protein XRCC3 Homo sapiens
XRCC5_HUMAN	XRCC5	8	2	"6-8"	11	2	"4-11"	3	15.8	82.7	X-ray repair cross-complementing protein 5 Homo sapiens
ZBTB1_HUMAN	ZBTB1	-			3	1	"0-3"	3	100	82	Zinc finger and BTB domain-containing protein 1 Homo sapiens
ZBT10_HUMAN	ZBTB10	-			3	1	"3-0"	3	100	94.9	Zinc finger and BTB domain-containing protein 10 Homo sapiens
ZBTB2_HUMAN	ZBTB2	-			3	1	"0-3"	3	100	57.3	Zinc finger and BTB domain-containing protein 2 Homo sapiens
ZMYM2_HUMAN	ZMYM2	-			3	1	"0-3"	3	100	154.9	Zinc finger MYM-type protein 2 Homo sapiens
ZN281_HUMAN	ZNF281	-			3	1	"0-3"	3	100	96.9	Zinc finger protein 281 Homo sapiens
CC075_HUMAN		-			3	1	"3-0"	3	100	29.8	UPF0405 protein C3orf75 Homo sapiens
TM111_HUMAN		-			3	1	"3-0"	3	100	30	Transmembrane protein 111 Homo sapiens
SYAC_HUMAN	AARS	7	2	"7-4"	9	2	"6-9"	2	12.5	106.8	Alanine--tRNA ligase, cytoplasmic Homo sapiens
ABCBA_HUMAN	ABCB10	1	1	"1-0"	3	1	"0-3"	2	50	79.1	ATP-binding cassette sub-family B member 10, mitochondrial Homo sapiens
ABCF1_HUMAN	ABCF1	1	1	"1-0"	3	2	"3-2"	2	50	95.9	ATP-binding cassette sub-family F member 1 Homo sapiens
ACADM_HUMAN	ACADM	1	2	"1-1"	3	2	"1-3"	2	50	46.6	Medium-chain specific acyl-CoA dehydrogenase, mitochondrial Homo sapiens
ACON_HUMAN	ACO2	4	2	"1-4"	6	2	"3-6"	2	20	85.4	Aconitate hydratase, mitochondrial Homo sapiens
ACTB_HUMAN	ACTB	18	2	"4-18"	20	2	"3-20"	2	5.3	41.7	Actin, cytoplasmic 1 Homo sapiens
PURA2_HUMAN	ADSS	1	1	"0-1"	3	1	"0-3"	2	50	50.1	Adenylosuccinate synthetase isozyme 2 Homo sapiens
ADAS_HUMAN	AGPS	3	2	"3-3"	5	2	"5-4"	2	25	72.9	Alkyldihydroxyacetonephosphate synthase, peroxisomal Homo sapiens
AIMP2_HUMAN	AIMP2	1	2	"1-1"	3	2	"1-3"	2	50	35.3	Aminoacyl tRNA synthase complex-interacting multifunctional protein 2 Homo sapiens
APC5_HUMAN	ANAPC5	1	1	"0-1"	3	2	"2-3"	2	50	85.1	Anaphase-promoting complex subunit 5 Homo sapiens
ANXA5_HUMAN	ANXA5	6	2	"3-6"	8	2	"3-8"	2	14.3	35.9	Annexin A5 Homo sapiens
AP1B1_HUMAN	AP1B1	1	1	"0-1"	3	2	"1-3"	2	50	104.6	AP-1 complex subunit beta-1 Homo sapiens
AP2A1_HUMAN	AP2A1	1	2-	"1-1"	3	2-	"2-3"	2	50	107.5	AP-2 complex subunit alpha-1 Homo sapiens
COPD_HUMAN	ARCN1	2	2	"1-2"	4	2	"1-4"	2	33.3	57.2	Coatomer subunit delta Homo sapiens
ARMC8_HUMAN	ARMC8	1	1	"0-1"	3	2	"1-3"	2	50	75.5	Armadillo repeat-containing protein 8 Homo sapiens
PUR9_HUMAN	ATIC	4	2	"1-4"	6	2	"3-6"	2	20	64.6	Bifunctional purine biosynthesis protein PURH Homo sapiens
VATA_HUMAN	ATP6V1A	3	2	"3-1"	5	2	"3-5"	2	25	68.3	V-type proton ATPase catalytic subunit A Homo sapiens
BIEA_HUMAN	BLVRA	1	1	"1-0"	3	2	"1-3"	2	50	33.4	Biliverdin reductase A Homo sapiens
BPNT1_HUMAN	BPNT1	2	2	"2-1"	4	2	"1-4"	2	33.3	33.4	3'(2'),5'-bisphosphate nucleotidase 1 Homo sapiens
TCPZ_HUMAN	CCT6A	3	2	"3-2"	5	2	"3-5"	2	25	58	T-complex protein 1 subunit zeta Homo sapiens
CDV3_HUMAN	CDV3	1	1	"1-0"	3	2	"1-3"	2	50	27.3	Protein CDV3 homolog Homo sapiens
CHD4_HUMAN	CHD4	1	1	"0-1"	3	2	"1-3"	2	50	218	Chromodomain-helicase-DNA-binding protein 4 Homo sapiens
KCRU_HUMAN	CKMT1A	2	1	"0-2"	4	1	"0-4"	2	33.3	47	Creatine kinase U-type, mitochondrial Homo sapiens
CNN3_HUMAN	CNN3	2	2	"2-1"	4	1	"0-4"	2	33.3	36.4	Calponin-3 Homo sapiens
CPNE3_HUMAN	CPNE3	1	1	"0-1"	3	1	"0-3"	2	50	60.1	Copine-3 Homo sapiens
CPSF7_HUMAN	CPSF7	1	1	"0-1"	3	2	"2-3"	2	50	52.1	Cleavage and polyadenylation specificity factor subunit 7 Homo sapiens
CTNA1_HUMAN	CTNNA1	1	2	"1-1"	3	2	"1-3"	2	50	100.1	Catenin alpha-1 Homo sapiens
PYRG2_HUMAN	CTPS2	1	2	"1-1"	3	2	"3-3"	2	50	65.7	CTP synthase 2 Homo sapiens
CTU1_HUMAN	CTU1	1	1	"0-1"	3	1	"0-3"	2	50	36.5	Cytoplasmic tRNA 2-thiolation protein 1 Homo sapiens
CUL4A_HUMAN	CUL4A	1	2	"1-1"	3	2	"1-3"	2	50	87.7	Cullin-4A Homo sapiens
SYDC_HUMAN	DARS	4	1	"0-4"	6	1	"0-6"	2	20	57.1	Aspartate--tRNA ligase, cytoplasmic Homo sapiens
OST48_HUMAN	DDOST	3	1	"0-3"	5	1	"0-5"	2	25	50.8	Dolichyl-diphosphooligosaccharide--protein glycosyltransferase 48 kDa subunit Homo sapiens
DDX5_HUMAN	DDX5	10	2	"9-10"	12	2	"10-12"	2	9.1	69.1	Probable ATP-dependent RNA helicase DDX5 Homo sapiens
DDX50_HUMAN	DDX50	2	2-	"1-2"	4	2	"2-4"	2	33.3	82.6	ATP-dependent RNA helicase DDX50 Homo sapiens
DEOC_HUMAN	DERA	1	2	"1-1"	3	2	"1-3"	2	50	35.2	Putative deoxyribose-phosphate aldolase Homo sapiens
ODP2_HUMAN	DLAT	3	2	"2-3"	5	2	"1-5"	2	25	69	Dihydrolipoyllysine-residue acetyltransferase component of pyruvate dehydrogenase complex, mitochondrial Homo sapiens
DNJB1_HUMAN	DNAJB1	2	1	"2-0"	4	2	"1-4"	2	33.3	38	DnaJ homolog subfamily B member 1 Homo sapiens
DRG2_HUMAN	DRG2	1	1	"1-0"	3	1	"0-3"	2	50	40.7	Developmentally-regulated GTP-binding protein 2 Homo sapiens
EHD1_HUMAN	EHD1	1	2	"1-1"	3	2	"1-3"	2	50	60.6	EH domain-containing protein 1 Homo sapiens
EI2BE_HUMAN	EIF2B5	1	1	"1-0"	3	2	"1-3"	2	50	80.4	Translation initiation factor eIF-2B subunit epsilon Homo sapiens
EIF3L_HUMAN	EIF3L	2	2	"2-2"	4	2	"1-4"	2	33.3	66.7	Eukaryotic translation initiation factor 3 subunit L Homo sapiens
ERLN2_HUMAN	ERLIN2	1	1	"0-1"	3	2	"1-3"	2	50	37.8	Erlin-2 Homo sapiens
ERP29_HUMAN	ERP29	1	1	"0-1"	3	1	"0-3"	2	50	29	Endoplasmic reticulum resident protein 29 Homo sapiens
FAH2A_HUMAN	FAHD2A	1	1	"0-1"	3	1	"0-3"	2	50	34.6	Fumarylacetoacetate hydrolase domain-containing protein 2A Homo sapiens
HEMH_HUMAN	FECH	1	1	"0-1"	3	2	"1-3"	2	50	47.9	Ferrochelatase, mitochondrial Homo sapiens
FLNC_HUMAN	FLNC	2	1	"0-2"	4	1	"0-4"	2	33.3	291	Filamin-C Homo sapiens
FMR1_HUMAN	FMR1	1	2	"1-1"	3	2	"2-3"	2	50	71.2	Fragile X mental retardation protein 1 Homo sapiens
FUBP3_HUMAN	FUBP3	1	1	"1-0"	3	2	"2-3"	2	50	61.6	Far upstream element-binding protein 3 Homo sapiens
G3P_HUMAN	GAPDH	5	2	"5-4"	7	2	"5-7"	2	16.7	36.1	Glyceraldehyde-3-phosphate dehydrogenase Homo sapiens
GBF1_HUMAN	GBF1	1	1	"0-1"	3	2	"1-3"	2	50	206.4	Golgi-specific brefeldin A-resistance guanine nucleotide exchange factor 1 Homo sapiens
GLMN_HUMAN	GLMN	1	2	"1-1"	3	2	"3-2"	2	50	68.2	Glomulin Homo sapiens
AATC_HUMAN	GOT1	1	1	"1-0"	3	1	"0-3"	2	50	46.2	Aspartate aminotransferase, cytoplasmic Homo sapiens
GASP2_HUMAN	GPRASP2	1	1	"1-0"	3	2	"1-3"	2	50	93.8	G-protein coupled receptor-associated sorting protein 2 Homo sapiens
GSK3B_HUMAN	GSK3B	1	1	"0-1"	3	1	"0-3"	2	50	46.7	Glycogen synthase kinase-3 beta Homo sapiens
HACL1_HUMAN	HACL1	1	2	"1-1"	3	2	"1-3"	2	50	63.7	2-hydroxyacyl-CoA lyase 1 Homo sapiens
HCFC1_HUMAN	HCFC1	1	1	"1-0"	3	2	"2-3"	2	50	208.7	Host cell factor 1 Homo sapiens
HNRPD_HUMAN	HNRNPD	2	2	"1-2"	4	2	"1-4"	2	33.3	38.4	Heterogeneous nuclear ribonucleoprotein D0 Homo sapiens
HNRL2_HUMAN	HNRNPUL2	3	2	"2-3"	5	2	"2-5"	2	25	85.1	Heterogeneous nuclear ribonucleoprotein U-like protein 2 Homo sapiens
HOOK3_HUMAN	HOOK3	1	1	"1-0"	3	2	"3-1"	2	50	83.1	Protein Hook homolog 3 Homo sapiens
HPRT_HUMAN	HPRT1	3	1	"0-3"	5	1	"0-5"	2	25	24.6	Hypoxanthine-guanine phosphoribosyltransferase Homo sapiens
H90B4_HUMAN	HSP90AB4P	1	1	"0-1"	3	2-	"1-3"	2	50	58.3	Putative heat shock protein HSP 90-beta 4 Homo sapiens
IDE_HUMAN	IDE	1	1	"0-1"	3	2	"1-3"	2	50	118	Insulin-degrading enzyme Homo sapiens
IPO4_HUMAN	IPO4	4	2	"3-4"	6	2	"4-6"	2	20	118.7	Importin-4 Homo sapiens
IQGA2_HUMAN	IQGAP2	2	1	"2-0"	4	2	"4-3"	2	33.3	180.6	Ras GTPase-activating-like protein IQGAP2 Homo sapiens
IMA1_HUMAN	KPNA1	1	1	"0-1"	3	2	"3-3"	2	50	60.2	Importin subunit alpha-1 Homo sapiens
K1C13_HUMAN	KRT13	3	2	"2-3"	5	2	"3-5"	2	25	49.6	Keratin, type I cytoskeletal 13 Homo sapiens
K2C4_HUMAN	KRT4	3	2-	"1-3"	5	2-	"1-5"	2	25	57.3	Keratin, type II cytoskeletal 4 Homo sapiens
LONM_HUMAN	LONP1	4	2	"4-2"	6	2	"6-5"	2	20	106.5	Lon protease homolog, mitochondrial Homo sapiens
MARE1_HUMAN	MAPRE1	2	2	"2-2"	4	2	"3-4"	2	33.3	30	Microtubule-associated protein RP/EB family member 1 Homo sapiens
MCM5_HUMAN	MCM5	10	2	"4-10"	12	2	"5-12"	2	9.1	82.3	DNA replication licensing factor MCM5 Homo sapiens
MOV10_HUMAN	MOV10	2	2	"1-2"	4	2	"3-4"	2	33.3	113.7	Putative helicase MOV-10 Homo sapiens
MPRIP_HUMAN	MPRIP	1	1	"0-1"	3	1	"3-0"	2	50	116.5	Myosin phosphatase Rho-interacting protein Homo sapiens
RT07_HUMAN	MRPS7	1	1	"0-1"	3	1	"0-3"	2	50	28.1	28S ribosomal protein S7, mitochondrial Homo sapiens
MSH2_HUMAN	MSH2	2	2	"2-2"	4	2	"3-4"	2	33.3	104.7	DNA mismatch repair protein Msh2 Homo sapiens
C1TM_HUMAN	MTHFD1L	3	2	"2-3"	5	2	"2-5"	2	25	105.8	Monofunctional C1-tetrahydrofolate synthase, mitochondrial Homo sapiens
MYH11_HUMAN	MYH11	3	2-	"4-3"	5	2	"5-4"	2	25	227.3	Myosin-11 Homo sapiens
NAA15_HUMAN	NAA15	2	2	"2-1"	4	2	"2-4"	2	33.3	101.3	N-alpha-acetyltransferase 15, NatA auxiliary subunit Homo sapiens
SYNC_HUMAN	NARS	2	2	"2-2"	4	2	"1-4"	2	33.3	62.9	Asparagine--tRNA ligase, cytoplasmic Homo sapiens
NAT10_HUMAN	NAT10	1	1	"0-1"	3	2	"1-3"	2	50	115.7	N-acetyltransferase 10 Homo sapiens
NCBP1_HUMAN	NCBP1	1	2	"1-1"	3	2	"2-3"	2	50	91.8	Nuclear cap-binding protein subunit 1 Homo sapiens
NDUS3_HUMAN	NDUFS3	1	1	"0-1"	3	1	"0-3"	2	50	30.2	NADH dehydrogenase [ubiquinone] iron-sulfur protein 3, mitochondrial Homo sapiens
NFL_HUMAN	NEFL	1	2	"1-1"	3	2	"2-3"	2	50	61.5	Neurofilament light polypeptide Homo sapiens
NIF3L_HUMAN	NIF3L1	1	2	"1-1"	3	2	"2-3"	2	50	42	NIF3-like protein 1 Homo sapiens
NOP58_HUMAN	NOP58	3	2	"3-1"	5	2	"2-5"	2	25	59.6	Nucleolar protein 58 Homo sapiens
NSDHL_HUMAN	NSDHL	1	1	"1-0"	3	1	"0-3"	2	50	41.9	Sterol-4-alpha-carboxylate 3-dehydrogenase, decarboxylating Homo sapiens
NSUN2_HUMAN	NSUN2	1	1	"0-1"	3	2	"1-3"	2	50	86.5	tRNA (cytosine(34)-C(5))-methyltransferase Homo sapiens
NUB1_HUMAN	NUB1	1	1	"0-1"	3	2	"1-3"	2	50	70.5	NEDD8 ultimate buster 1 Homo sapiens
CPSF5_HUMAN	NUDT21	2	1	"0-2"	4	1	"0-4"	2	33.3	26.2	Cleavage and polyadenylation specificity factor subunit 5 Homo sapiens
PUR6_HUMAN	PAICS	10	2	"1-10"	12	2	"1-12"	2	9.1	47.1	Multifunctional protein ADE2 Homo sapiens
PCBP3_HUMAN	PCBP3	3	2	"3-3"	5	2-	"3-5"	2	25	39.5	Poly(rC)-binding protein 3 Homo sapiens
RRP5_HUMAN	PDCD11	1	1	"0-1"	3	2	"1-3"	2	50	208.7	Protein RRP5 homolog Homo sapiens
ODPA_HUMAN	PDHA1	1	1	"0-1"	3	1	"0-3"	2	50	43.3	Pyruvate dehydrogenase E1 component subunit alpha, somatic form, mitochondrial Homo sapiens
PESC_HUMAN	PES1	1	1	"1-0"	3	2	"3-1"	2	50	68	Pescadillo homolog Homo sapiens
PGM1_HUMAN	PGM1	4	2	"3-4"	6	2	"4-6"	2	20	61.4	Phosphoglucomutase-1 Homo sapiens
PHB2_HUMAN	PHB2	3	2	"2-3"	5	2	"4-5"	2	25	33.3	Prohibitin-2 Homo sapiens
PI3R4_HUMAN	PIK3R4	2	1	"0-2"	4	2	"3-4"	2	33.3	153.1	Phosphoinositide 3-kinase regulatory subunit 4 Homo sapiens
MYPT1_HUMAN	PPP1R12A	1	1	"0-1"	3	1	"3-0"	2	50	115.3	Protein phosphatase 1 regulatory subunit 12A Homo sapiens
PRDX3_HUMAN	PRDX3	2	1	"0-2"	4	1	"0-4"	2	33.3	27.7	Thioredoxin-dependent peroxide reductase, mitochondrial Homo sapiens
PPCE_HUMAN	PREP	1	2	"1-1"	3	2	"2-3"	2	50	80.7	Prolyl endopeptidase Homo sapiens
ANM1_HUMAN	PRMT1	4	2	"1-4"	6	2	"1-6"	2	20	41.5	Protein arginine N-methyltransferase 1 Homo sapiens
ANM5_HUMAN	PRMT5	2	2	"2-1"	4	2	"3-4"	2	33.3	72.7	Protein arginine N-methyltransferase 5 Homo sapiens
PSA3_HUMAN	PSMA3	1	1	"0-1"	3	1	"0-3"	2	50	28.4	Proteasome subunit alpha type-3 Homo sapiens
PSA7_HUMAN	PSMA7	1	1	"0-1"	3	1	"0-3"	2	50	27.9	Proteasome subunit alpha type-7 Homo sapiens
PSD10_HUMAN	PSMD10	1	1	"0-1"	3	1	"0-3"	2	50	24.4	26S proteasome non-ATPase regulatory subunit 10 Homo sapiens
PSMG1_HUMAN	PSMG1	1	1	"0-1"	3	1	"0-3"	2	50	32.9	Proteasome assembly chaperone 1 Homo sapiens
PUF60_HUMAN	PUF60	1	2	"1-1"	3	2	"1-3"	2	50	59.9	Poly(U)-binding-splicing factor PUF60 Homo sapiens
RAB5C_HUMAN	RAB5C	2	1	"0-2"	4	1	"0-4"	2	33.3	23.5	Ras-related protein Rab-5C Homo sapiens
RAI14_HUMAN	RAI14	1	1	"0-1"	3	2	"3-1"	2	50	110	Ankycorbin Homo sapiens
RBM14_HUMAN	RBM14	2	2	"2-2"	4	2	"4-3"	2	33.3	69.5	RNA-binding protein 14 Homo sapiens
RNH2A_HUMAN	RNASEH2A	1	1	"1-0"	3	2	"1-3"	2	50	33.4	Ribonuclease H2 subunit A Homo sapiens
RL4_HUMAN	RPL4	3	1	"0-3"	5	1	"0-5"	2	25	47.7	60S ribosomal protein L4 Homo sapiens
RL6_HUMAN	RPL6	1	1	"0-1"	3	2	"1-3"	2	50	32.7	60S ribosomal protein L6 Homo sapiens
RS3A_HUMAN	RPS3A	4	2	"1-4"	6	2	"1-6"	2	20	29.9	40S ribosomal protein S3a Homo sapiens
SFR15_HUMAN	SCAF4	1	1	"0-1"	3	2	"3-1"	2	50	125.9	Splicing factor, arginine/serine-rich 15 Homo sapiens
SCAM3_HUMAN	SCAMP3	1	2	"1-1"	3	2	"3-2"	2	50	38.3	Secretory carrier-associated membrane protein 3 Homo sapiens
SF3B1_HUMAN	SF3B1	3	2	"1-3"	5	2	"5-5"	2	25	145.8	Splicing factor 3B subunit 1 Homo sapiens
SF3B2_HUMAN	SF3B2	1	1	"0-1"	3	2	"3-2"	2	50	100.2	Splicing factor 3B subunit 2 Homo sapiens
SFXN1_HUMAN	SFXN1	3	2	"2-3"	5	2	"5-4"	2	25	35.6	Sideroflexin-1 Homo sapiens
3BP1_HUMAN	SH3BP1	1	1	"0-1"	3	2	"3-1"	2	50	75.7	SH3 domain-binding protein 1 Homo sapiens
SK2L2_HUMAN	SKIV2L2	4	2	"3-4"	6	2	"6-6"	2	20	117.8	Superkiller viralicidic activity 2-like 2 Homo sapiens
CMC1_HUMAN	SLC25A12	3	1	"3-0"	5	2	"5-3"	2	25	74.8	Calcium-binding mitochondrial carrier protein Aralar1 Homo sapiens
DHSO_HUMAN	SORD	1	1	"1-0"	3	2	"1-3"	2	50	38.3	Sorbitol dehydrogenase Homo sapiens
SPG20_HUMAN	SPG20	2	2	"1-2"	4	2	"2-4"	2	33.3	72.8	Spartin Homo sapiens
SPEE_HUMAN	SRM	2	2	"1-2"	4	2	"2-4"	2	33.3	33.8	Spermidine synthase Homo sapiens
STAG2_HUMAN	STAG2	1	2	"1-1"	3	2	"1-3"	2	50	141.3	Cohesin subunit SA-2 Homo sapiens
STIP1_HUMAN	STIP1	4	2	"4-2"	6	2	"6-6"	2	20	62.6	Stress-induced-phosphoprotein 1 Homo sapiens
STRAP_HUMAN	STRAP	2	2	"2-2"	4	2	"2-4"	2	33.3	38.4	Serine-threonine kinase receptor-associated protein Homo sapiens
CHIP_HUMAN	STUB1	2	2	"2-1"	4	2	"2-4"	2	33.3	34.9	E3 ubiquitin-protein ligase CHIP Homo sapiens
TALDO_HUMAN	TALDO1	3	2	"3-3"	5	2	"3-5"	2	25	37.5	Transaldolase Homo sapiens
THOC3_HUMAN	THOC3	1	1	"0-1"	3	1	"0-3"	2	50	38.8	THO complex subunit 3 Homo sapiens
TNPO1_HUMAN	TNPO1	4	2	"3-4"	6	2	"4-6"	2	20	102.4	Transportin-1 Homo sapiens
PRPK_HUMAN	TP53RK	1	2	"1-1"	3	1	"0-3"	2	50	28.2	TP53-regulating kinase Homo sapiens
TPR_HUMAN	TPR	6	1	"0-6"	8	1	"0-8"	2	14.3	267.3	Nucleoprotein TPR Homo sapiens
TRM2A_HUMAN	TRMT2A	1	1	"0-1"	3	2	"2-3"	2	50	68.7	tRNA (uracil-5-)-methyltransferase homolog A Homo sapiens
TTI1_HUMAN	TTI1	1	1	"1-0"	3	2	"2-3"	2	50	122.1	TELO2-interacting protein 1 homolog Homo sapiens
UCK2_HUMAN	UCK2	1	1	"0-1"	3	2	"3-1"	2	50	29.3	Uridine-cytidine kinase 2 Homo sapiens
UBP10_HUMAN	USP10	3	1	"0-3"	5	2	"5-3"	2	25	87.1	Ubiquitin carboxyl-terminal hydrolase 10 Homo sapiens
VAPA_HUMAN	VAPA	1	1	"1-0"	3	2-	"1-3"	2	50	27.9	Vesicle-associated membrane protein-associated protein A Homo sapiens
VDAC3_HUMAN	VDAC3	2	2	"2-2"	4	2	"4-2"	2	33.3	30.7	Voltage-dependent anion-selective channel protein 3 Homo sapiens
VPS16_HUMAN	VPS16	1	1	"1-0"	3	1	"0-3"	2	50	94.7	Vacuolar protein sorting-associated protein 16 homolog Homo sapiens
VPS4A_HUMAN	VPS4A	1	1	"0-1"	3	2-	"1-3"	2	50	48.9	Vacuolar protein sorting-associated protein 4A Homo sapiens
YMEL1_HUMAN	YME1L1	2	1	"2-0"	4	2	"4-2"	2	33.3	86.5	ATP-dependent zinc metalloprotease YME1L1 Homo sapiens
1433G_HUMAN	YWHAG	5	2	"2-5"	7	2	"2-7"	2	16.7	28.3	14-3-3 protein gamma Homo sapiens
K0090_HUMAN		1	1	"1-0"	3	1	"3-0"	2	50	111.8	Uncharacterized protein KIAA0090 Homo sapiens
TTC35_HUMAN		1	1	"0-1"	3	2	"3-2"	2	50	34.8	Tetratricopeptide repeat protein 35 Homo sapiens
GCP60_HUMAN	ACBD3	2	1	"2-0"	3	1	"3-0"	1	20	60.6	Golgi resident protein GCP60 Homo sapiens
ACSL3_HUMAN	ACSL3	2	2	"2-2"	3	2	"2-3"	1	20	80.4	Long-chain-fatty-acid--CoA ligase 3 Homo sapiens
ACTG_HUMAN	ACTG1	18	2-	"3-18"	19	2-	"2-19"	1	2.7	41.8	Actin, cytoplasmic 2 Homo sapiens
ADDG_HUMAN	ADD3	2	1	"0-2"	3	2	"2-3"	1	20	79.2	Gamma-adducin Homo sapiens
KAD2_HUMAN	AK2	2	2	"1-2"	3	2	"1-3"	1	20	26.5	Adenylate kinase 2, mitochondrial Homo sapiens
AL1L2_HUMAN	ALDH1L2	2	1	"2-0"	3	2	"3-2"	1	20	101.7	Mitochondrial 10-formyltetrahydrofolate dehydrogenase Homo sapiens
AP2A2_HUMAN	AP2A2	2	1	"0-2"	3	2	"3-3"	1	20	104	AP-2 complex subunit alpha-2 Homo sapiens
AP2B1_HUMAN	AP2B1	2	1	"0-2"	3	1	"0-3"	1	20	104.6	AP-2 complex subunit beta Homo sapiens
ACPH_HUMAN	APEH	5	2	"5-5"	6	2	"2-6"	1	9.1	81.2	Acylamino-acid-releasing enzyme Homo sapiens
GDIR1_HUMAN	ARHGDIA	2	1	"0-2"	3	1	"0-3"	1	20	23.2	Rho GDP-dissociation inhibitor 1 Homo sapiens
BRCC3_HUMAN	BRCC3	3	1	"0-3"	4	2	"2-4"	1	14.3	36.1	Lys-63-specific deubiquitinase BRCC36 Homo sapiens
CAPZB_HUMAN	CAPZB	2	1	"0-2"	3	2	"2-3"	1	20	31.4	F-actin-capping protein subunit beta Homo sapiens
TCPQ_HUMAN	CCT8	10	2	"4-10"	11	2	"3-11"	1	4.8	59.6	T-complex protein 1 subunit theta Homo sapiens
KCRB_HUMAN	CKB	9	2	"9-8"	10	2	"6-10"	1	5.3	42.6	Creatine kinase B-type Homo sapiens
CLIC1_HUMAN	CLIC1	3	2	"2-3"	4	2	"3-4"	1	14.3	26.9	Chloride intracellular channel protein 1 Homo sapiens
CSDE1_HUMAN	CSDE1	3	2	"3-2"	4	2	"2-4"	1	14.3	88.9	Cold shock domain-containing protein E1 Homo sapiens
DCD_HUMAN	DCD	2	2	"1-2"	3	2	"2-3"	1	20	11.3	Dermcidin Homo sapiens
DDX1_HUMAN	DDX1	5	2	"3-5"	6	2	"4-6"	1	9.1	82.4	ATP-dependent RNA helicase DDX1 Homo sapiens
DDX3X_HUMAN	DDX3X	9	2	"5-9"	10	2	"7-10"	1	5.3	73.2	ATP-dependent RNA helicase DDX3X Homo sapiens
ECH1_HUMAN	ECH1	2	2	"2-2"	3	1	"0-3"	1	20	35.8	Delta(3,5)-Delta(2,4)-dienoyl-CoA isomerase, mitochondrial Homo sapiens
EF1D_HUMAN	EEF1D	3	2	"1-3"	4	2	"4-2"	1	14.3	31.1	Elongation factor 1-delta Homo sapiens
EF2_HUMAN	EEF2	20	2	"9-20"	21	2	"12-21"	1	2.4	95.3	Elongation factor 2 Homo sapiens
EHD4_HUMAN	EHD4	2	1	"2-0"	3	2	"3-1"	1	20	61.2	EH domain-containing protein 4 Homo sapiens
EIF2A_HUMAN	EIF2A	2	2	"1-2"	3	2	"1-3"	1	20	65	Eukaryotic translation initiation factor 2A Homo sapiens
EIF3H_HUMAN	EIF3H	2	2	"1-2"	3	1	"0-3"	1	20	39.9	Eukaryotic translation initiation factor 3 subunit H Homo sapiens
EXOS2_HUMAN	EXOSC2	3	1	"0-3"	4	2	"1-4"	1	14.3	32.8	Exosome complex component RRP4 Homo sapiens
FA49B_HUMAN	FAM49B	3	2	"2-3"	4	1	"0-4"	1	14.3	36.7	Protein FAM49B Homo sapiens
FACR1_HUMAN	FAR1	2	1	"0-2"	3	1	"0-3"	1	20	59.4	Fatty acyl-CoA reductase 1 Homo sapiens
FUBP1_HUMAN	FUBP1	3	2	"3-2"	4	2	"4-1"	1	14.3	67.6	Far upstream element-binding protein 1 Homo sapiens
LGUL_HUMAN	GLO1	2	1	"0-2"	3	1	"0-3"	1	20	20.8	Lactoylglutathione lyase Homo sapiens
GNPI1_HUMAN	GNPDA1	2	1	"0-2"	3	1	"0-3"	1	20	32.7	Glucosamine-6-phosphate isomerase 1 Homo sapiens
GEPH_HUMAN	GPHN	2	1	"0-2"	3	2	"1-3"	1	20	79.7	Gephyrin Homo sapiens
HDAC1_HUMAN	HDAC1	2	2	"1-2"	3	2	"1-3"	1	20	55.1	Histone deacetylase 1 Homo sapiens
ROA1_HUMAN	HNRNPA1	2	1	"0-2"	3	1	"0-3"	1	20	38.7	Heterogeneous nuclear ribonucleoprotein A1 Homo sapiens
HNRCL_HUMAN	HNRNPCL1	4	2-	"2-4"	5	2	"4-5"	1	11.1	32.1	Heterogeneous nuclear ribonucleoprotein C-like 1 Homo sapiens
HNRH2_HUMAN	HNRNPH2	2	1	"0-2"	3	2-	"1-3"	1	20	49.3	Heterogeneous nuclear ribonucleoprotein H2 Homo sapiens
HNRPR_HUMAN	HNRNPR	3	2	"3-1"	4	2	"3-4"	1	14.3	70.9	Heterogeneous nuclear ribonucleoprotein R Homo sapiens
HCD2_HUMAN	HSD17B10	3	1	"0-3"	4	1	"0-4"	1	14.3	26.9	3-hydroxyacyl-CoA dehydrogenase type-2 Homo sapiens
HS74L_HUMAN	HSPA4L	11	2	"6-11"	12	2	"8-12"	1	4.3	94.5	Heat shock 70 kDa protein 4L Homo sapiens
HSP76_HUMAN	HSPA6	6	2	"4-6"	7	2	"6-7"	1	7.7	71	Heat shock 70 kDa protein 6 Homo sapiens
IPO9_HUMAN	IPO9	3	2	"3-3"	4	2	"1-4"	1	14.3	116	Importin-9 Homo sapiens
IQGA1_HUMAN	IQGAP1	9	2	"4-9"	10	2	"1-10"	1	5.3	189.3	Ras GTPase-activating-like protein IQGAP1 Homo sapiens
ISOC1_HUMAN	ISOC1	2	2	"2-2"	3	1	"0-3"	1	20	32.2	Isochorismatase domain-containing protein 1 Homo sapiens
KCD15_HUMAN	KCTD15	2	2	"1-2"	3	1	"0-3"	1	20	31.9	BTB/POZ domain-containing protein KCTD15 Homo sapiens
KIF4A_HUMAN	KIF4A	3	1	"0-3"	4	2	"4-1"	1	14.3	139.9	Chromosome-associated kinesin KIF4A Homo sapiens
KINH_HUMAN	KIF5B	5	2	"5-5"	6	2	"3-6"	1	9.1	109.7	Kinesin-1 heavy chain Homo sapiens
K1C16_HUMAN	KRT16	9	2	"4-9"	10	2	"3-10"	1	5.3	51.3	Keratin, type I cytoskeletal 16 Homo sapiens
KRT34_HUMAN	KRT34	9	2	"4-9"	10	2	"5-10"	1	5.3	49.4	Keratin, type I cuticular Ha4 Homo sapiens
KRT38_HUMAN	KRT38	3	2-	"3-2"	4	2-	"4-2"	1	14.3	50.5	Keratin, type I cuticular Ha8 Homo sapiens
K1C40_HUMAN	KRT40	4	2-	"2-4"	5	2-	"3-5"	1	11.1	48.1	Keratin, type I cytoskeletal 40 Homo sapiens
K2C75_HUMAN	KRT75	4	2	"3-4"	5	2-	"3-5"	1	11.1	59.6	Keratin, type II cytoskeletal 75 Homo sapiens
K22O_HUMAN	KRT76	5	2	"2-5"	6	2-	"2-6"	1	9.1	65.8	Keratin, type II cytoskeletal 2 oral Homo sapiens
K2C1B_HUMAN	KRT77	3	2-	"2-3"	4	2-	"2-4"	1	14.3	61.9	Keratin, type II cytoskeletal 1b Homo sapiens
KRT82_HUMAN	KRT82	5	2	"4-5"	6	2-	"2-6"	1	9.1	56.7	Keratin, type II cuticular Hb2 Homo sapiens
LASP1_HUMAN	LASP1	3	2	"2-3"	4	2	"2-4"	1	14.3	29.7	LIM and SH3 domain protein 1 Homo sapiens
LMNB2_HUMAN	LMNB2	2	2	"1-2"	3	2	"3-3"	1	20	67.7	Lamin-B2 Homo sapiens
LRC59_HUMAN	LRRC59	2	1	"0-2"	3	2	"2-3"	1	20	34.9	Leucine-rich repeat-containing protein 59 Homo sapiens
LKHA4_HUMAN	LTA4H	5	2	"5-5"	6	2	"4-6"	1	9.1	69.3	Leukotriene A-4 hydrolase Homo sapiens
MAT2B_HUMAN	MAT2B	2	2	"2-2"	3	2	"2-3"	1	20	37.6	Methionine adenosyltransferase 2 subunit beta Homo sapiens
MCMBP_HUMAN	MCMBP	3	1	"3-0"	4	2	"4-2"	1	14.3	73	Mini-chromosome maintenance complex-binding protein Homo sapiens
MDHC_HUMAN	MDH1	3	1	"0-3"	4	2	"3-4"	1	14.3	36.4	Malate dehydrogenase, cytoplasmic Homo sapiens
LYRIC_HUMAN	MTDH	2	2	"2-2"	3	2	"1-3"	1	20	63.8	Protein LYRIC Homo sapiens
MBB1A_HUMAN	MYBBP1A	2	2	"1-2"	3	2	"3-3"	1	20	148.9	Myb-binding protein 1A Homo sapiens
MYO6_HUMAN	MYO6	2	1	"0-2"	3	2	"2-3"	1	20	149.7	Unconventional myosin-VI Homo sapiens
CNDD3_HUMAN	NCAPD3	2	1	"0-2"	3	2	"1-3"	1	20	168.9	Condensin-2 complex subunit D3 Homo sapiens
NFM_HUMAN	NEFM	3	2	"3-3"	4	2	"4-2"	1	14.3	102.5	Neurofilament medium polypeptide Homo sapiens
NEK9_HUMAN	NEK9	2	2	"1-2"	3	2	"3-3"	1	20	107.2	Serine/threonine-protein kinase Nek9 Homo sapiens
PSA_HUMAN	NPEPPS	3	2-	"1-3"	4	2	"2-4"	1	14.3	103.3	Puromycin-sensitive aminopeptidase Homo sapiens
NSF_HUMAN	NSF	4	2	"4-4"	5	2	"4-5"	1	11.1	82.6	Vesicle-fusing ATPase Homo sapiens
PO210_HUMAN	NUP210	2	1	"0-2"	3	1	"0-3"	1	20	205.1	Nuclear pore membrane glycoprotein 210 Homo sapiens
PCBP2_HUMAN	PCBP2	4	2	"4-4"	5	2	"3-5"	1	11.1	38.6	Poly(rC)-binding protein 2 Homo sapiens
PIMT_HUMAN	PCMT1	2	1	"0-2"	3	1	"0-3"	1	20	24.6	Protein-L-isoaspartate(D-aspartate) O-methyltransferase Homo sapiens
PDE12_HUMAN	PDE12	2	2	"2-2"	3	2	"2-3"	1	20	67.4	2',5'-phosphodiesterase 12 Homo sapiens
ODPB_HUMAN	PDHB	2	2	"1-2"	3	1	"0-3"	1	20	39.2	Pyruvate dehydrogenase E1 component subunit beta, mitochondrial Homo sapiens
PDIA6_HUMAN	PDIA6	6	1	"0-6"	7	1	"0-7"	1	7.7	48.1	Protein disulfide-isomerase A6 Homo sapiens
PDS5A_HUMAN	PDS5A	2	2	"2-1"	3	1	"3-0"	1	20	150.8	Sister chromatid cohesion protein PDS5 homolog A Homo sapiens
PGK1_HUMAN	PGK1	11	2	"6-11"	12	2	"5-12"	1	4.3	44.6	Phosphoglycerate kinase 1 Homo sapiens
PHB_HUMAN	PHB	4	2	"3-4"	5	2	"5-3"	1	11.1	29.8	Prohibitin Homo sapiens
KPYM_HUMAN	PKM	11	2	"11-11"	12	2	"7-12"	1	4.3	57.9	Pyruvate kinase isozymes M1/M2 Homo sapiens
PLSI_HUMAN	PLS1	2	2-	"2-2"	3	2-	"3-3"	1	20	70.3	Plastin-1 Homo sapiens
PNPH_HUMAN	PNP	3	2	"1-3"	4	2	"3-4"	1	14.3	32.1	Purine nucleoside phosphorylase Homo sapiens
PDIP2_HUMAN	POLDIP2	3	2	"3-2"	4	2	"1-4"	1	14.3	42	Polymerase delta-interacting protein 2 Homo sapiens
RPAC1_HUMAN	POLR1C	5	2	"2-5"	6	2	"2-6"	1	9.1	39.2	DNA-directed RNA polymerases I and III subunit RPAC1 Homo sapiens
GLU2B_HUMAN	PRKCSH	2	2	"2-1"	3	2	"1-3"	1	20	59.4	Glucosidase 2 subunit beta Homo sapiens
PRPS2_HUMAN	PRPS2	2	1	"0-2"	3	2	"1-3"	1	20	34.8	Ribose-phosphate pyrophosphokinase 2 Homo sapiens
PSA4_HUMAN	PSMA4	2	2	"2-2"	3	2	"1-3"	1	20	29.5	Proteasome subunit alpha type-4 Homo sapiens
PSA5_HUMAN	PSMA5	2	1	"0-2"	3	1	"0-3"	1	20	26.4	Proteasome subunit alpha type-5 Homo sapiens
RADI_HUMAN	RDX	3	2-	"3-4"	4	2	"3-4"	1	14.3	68.6	Radixin Homo sapiens
RSSA_HUMAN	RPSA	8	1	"0-8"	9	2	"1-9"	1	5.9	32.9	40S ribosomal protein SA Homo sapiens
RIR1_HUMAN	RRM1	4	2	"3-4"	5	2	"2-5"	1	11.1	90.1	Ribonucleoside-diphosphate reductase large subunit Homo sapiens
SC22B_HUMAN	SEC22B	4	1	"0-4"	5	1	"0-5"	1	11.1	24.6	Vesicle-trafficking protein SEC22b Homo sapiens
SET_HUMAN	SET	2	2	"1-2"	3	2	"1-3"	1	20	33.5	Protein SET Homo sapiens
SF3A3_HUMAN	SF3A3	2	2	"1-2"	3	2	"1-3"	1	20	58.8	Splicing factor 3A subunit 3 Homo sapiens
M2OM_HUMAN	SLC25A11	2	2	"2-1"	3	2	"2-3"	1	20	34.1	Mitochondrial 2-oxoglutarate/malate carrier protein Homo sapiens
SMCA5_HUMAN	SMARCA5	2	1	"0-2"	3	2	"3-1"	1	20	121.9	SWI/SNF-related matrix-associated actin-dependent regulator of chromatin subfamily A member 5 Homo sapiens
SMRC2_HUMAN	SMARCC2	2	2	"2-2"	3	2-	"3-1"	1	20	132.9	SWI/SNF complex subunit SMARCC2 Homo sapiens
SND1_HUMAN	SND1	8	2	"7-8"	9	2	"9-7"	1	5.9	102	Staphylococcal nuclease domain-containing protein 1 Homo sapiens
SPTB2_HUMAN	SPTBN1	9	1	"0-9"	10	1	"0-10"	1	5.3	274.6	Spectrin beta chain, brain 1 Homo sapiens
STAT3_HUMAN	STAT3	2	1	"0-2"	3	2	"2-3"	1	20	88.1	Signal transducer and activator of transcription 3 Homo sapiens
SP16H_HUMAN	SUPT16H	2	2	"1-2"	3	2	"1-3"	1	20	119.9	FACT complex subunit SPT16 Homo sapiens
THOC1_HUMAN	THOC1	2	2	"2-2"	3	2	"1-3"	1	20	75.7	THO complex subunit 1 Homo sapiens
TKT_HUMAN	TKT	4	2	"2-4"	5	2	"3-5"	1	11.1	67.9	Transketolase Homo sapiens
TNPO2_HUMAN	TNPO2	2	2	"1-2"	3	2-	"1-3"	1	20	101.4	Transportin-2 Homo sapiens
TRM1_HUMAN	TRMT1	2	1	"0-2"	3	1	"0-3"	1	20	72.2	tRNA (guanine(26)-N(2))-dimethyltransferase Homo sapiens
TSNAX_HUMAN	TSNAX	2	1	"0-2"	3	1	"0-3"	1	20	33.1	Translin-associated protein X Homo sapiens
TSR1_HUMAN	TSR1	2	1	"0-2"	3	2	"3-2"	1	20	91.8	Pre-rRNA-processing protein TSR1 homolog Homo sapiens
TYSY_HUMAN	TYMS	2	1	"0-2"	3	2	"1-3"	1	20	35.7	Thymidylate synthase Homo sapiens
UBA1_HUMAN	UBA1	11	2	"10-11"	12	2	"10-12"	1	4.3	117.8	Ubiquitin-like modifier-activating enzyme 1 Homo sapiens
RENT1_HUMAN	UPF1	2	2	"2-1"	3	2	"1-3"	1	20	124.3	Regulator of nonsense transcripts 1 Homo sapiens
VINC_HUMAN	VCL	3	1	"3-0"	4	2	"2-4"	1	14.3	123.8	Vinculin Homo sapiens
VP26A_HUMAN	VPS26A	3	2	"2-3"	4	2	"2-4"	1	14.3	38.2	Vacuolar protein sorting-associated protein 26A Homo sapiens
1433B_HUMAN	YWHAB	5	2-	"1-5"	6	2-	"1-6"	1	9.1	28.1	14-3-3 protein beta/alpha Homo sapiens
1433F_HUMAN	YWHAH	3	2	"1-3"	4	2-	"1-4"	1	14.3	28.2	14-3-3 protein eta Homo sapiens
1433Z_HUMAN	YWHAZ	6	2-	"1-6"	7	2-	"1-7"	1	7.7	27.7	14-3-3 protein zeta/delta Homo sapiens
SIRT2_HUMAN		4	1	"0-4"	5	1	"0-5"	1	11.1	43.2	NAD-dependent deacetylase sirtuin-2 Homo sapiens
SPTA2_HUMAN		9	1	"0-9"	10	2	"1-10"	1	5.3	284.5	Spectrin alpha chain, brain Homo sapiens
ABHDA_HUMAN	ABHD10	3	2	"2-3"	3	1	"0-3"	0	0	33.9	Abhydrolase domain-containing protein 10, mitochondrial Homo sapiens
ANXA6_HUMAN	ANXA6	6	2	"6-3"	6	2	"3-6"	0	0	75.9	Annexin A6 Homo sapiens
ASNS_HUMAN	ASNS	3	2	"3-2"	3	2	"3-1"	0	0	64.4	Asparagine synthetase [glutamine-hydrolyzing] Homo sapiens
CAZA1_HUMAN	CAPZA1	3	2	"2-3"	3	2	"3-2"	0	0	32.9	F-actin-capping protein subunit alpha-1 Homo sapiens
CAZA2_HUMAN	CAPZA2	3	2-	"1-3"	3	2	"2-3"	0	0	32.9	F-actin-capping protein subunit alpha-2 Homo sapiens
CTNB1_HUMAN	CTNNB1	4	1	"0-4"	4	2-	"1-4"	0	0	85.5	Catenin beta-1 Homo sapiens
DDX17_HUMAN	DDX17	11	2	"9-11"	11	2	"7-11"	0	0	80.3	Probable ATP-dependent RNA helicase DDX17 Homo sapiens
DX39A_HUMAN	DDX39A	4	2	"1-4"	4	1	"0-4"	0	0	49.1	ATP-dependent RNA helicase DDX39A Homo sapiens
DYN2_HUMAN	DNM2	3	2	"1-3"	3	2	"2-3"	0	0	98.1	Dynamin-2 Homo sapiens
EIF3C_HUMAN	EIF3C	9	2	"2-9"	9	2	"7-9"	0	0	105.3	Eukaryotic translation initiation factor 3 subunit C Homo sapiens
ESYT1_HUMAN	ESYT1	3	1	"0-3"	3	2	"2-3"	0	0	122.9	Extended synaptotagmin-1 Homo sapiens
GANAB_HUMAN	GANAB	6	2	"2-6"	6	2	"2-6"	0	0	106.9	Neutral alpha-glucosidase AB Homo sapiens
GNL3_HUMAN	GNL3	3	2	"3-1"	3	1	"0-3"	0	0	62	Guanine nucleotide-binding protein-like 3 Homo sapiens
HNRPF_HUMAN	HNRNPF	3	1	"0-3"	3	1	"0-3"	0	0	45.7	Heterogeneous nuclear ribonucleoprotein F Homo sapiens
IPO8_HUMAN	IPO8	3	2	"3-2"	3	2	"3-2"	0	0	119.9	Importin-8 Homo sapiens
K1H1_HUMAN	KRT31	12	2	"9-12"	12	2	"9-12"	0	0	47.2	Keratin, type I cuticular Ha1 Homo sapiens
K1H2_HUMAN	KRT32	5	2	"5-4"	5	2	"5-4"	0	0	50.3	Keratin, type I cuticular Ha2 Homo sapiens
KT33A_HUMAN	KRT33A	10	2	"9-10"	10	2	"7-10"	0	0	45.9	Keratin, type I cuticular Ha3-I Homo sapiens
KRT36_HUMAN	KRT36	6	2	"6-5"	6	2	"6-6"	0	0	52.2	Keratin, type I cuticular Ha6 Homo sapiens
K2C7_HUMAN	KRT7	4	2	"3-4"	4	2	"2-4"	0	0	51.4	Keratin, type II cytoskeletal 7 Homo sapiens
KRT83_HUMAN	KRT83	11	2	"11-10"	11	2	"9-11"	0	0	54.2	Keratin, type II cuticular Hb3 Homo sapiens
KRT84_HUMAN	KRT84	8	2	"8-6"	8	2	"8-6"	0	0	64.8	Keratin, type II cuticular Hb4 Homo sapiens
KRT86_HUMAN	KRT86	13	2	"13-13"	13	2	"13-12"	0	0	53.5	Keratin, type II cuticular Hb6 Homo sapiens
NSF1C_HUMAN	NSFL1C	3	1	"0-3"	3	1	"0-3"	0	0	40.6	NSFL1 cofactor p47 Homo sapiens
PDC6I_HUMAN	PDCD6IP	6	2	"2-6"	6	2	"4-6"	0	0	96	Programmed cell death 6-interacting protein Homo sapiens
PDIA4_HUMAN	PDIA4	6	2	"5-6"	6	2	"5-6"	0	0	72.9	Protein disulfide-isomerase A4 Homo sapiens
PUR4_HUMAN	PFAS	4	2	"2-4"	4	2	"3-4"	0	0	144.7	Phosphoribosylformylglycinamidine synthase Homo sapiens
K6PL_HUMAN	PFKL	6	2	"3-6"	6	2	"4-6"	0	0	85	6-phosphofructokinase, liver type Homo sapiens
SERA_HUMAN	PHGDH	8	2	"1-8"	8	2	"1-8"	0	0	56.7	D-3-phosphoglycerate dehydrogenase Homo sapiens
IPYR_HUMAN	PPA1	5	1	"0-5"	5	2	"1-5"	0	0	32.7	Inorganic pyrophosphatase Homo sapiens
PSA1_HUMAN	PSMA1	3	2	"1-3"	3	1	"0-3"	0	0	29.6	Proteasome subunit alpha type-1 Homo sapiens
PSD11_HUMAN	PSMD11	7	1	"0-7"	7	1	"0-7"	0	0	47.5	26S proteasome non-ATPase regulatory subunit 11 Homo sapiens
PTCD3_HUMAN	PTCD3	3	2	"1-3"	3	2	"3-3"	0	0	78.5	Pentatricopeptide repeat-containing protein 3, mitochondrial Homo sapiens
RBBP7_HUMAN	RBBP7	4	1	"0-4"	4	1	"0-4"	0	0	47.8	Histone-binding protein RBBP7 Homo sapiens
RLA0L_HUMAN	RPLP0P6	4	2	"3-4"	4	2	"2-4"	0	0	34.4	60S acidic ribosomal protein P0-like Homo sapiens
RS4X_HUMAN	RPS4X	6	2	"1-6"	6	2	"1-6"	0	0	29.6	40S ribosomal protein S4, X isoform Homo sapiens
RS5_HUMAN	RPS5	4	1	"0-4"	4	1	"0-4"	0	0	22.9	40S ribosomal protein S5 Homo sapiens
RS6_HUMAN	RPS6	4	2	"1-4"	4	2	"1-4"	0	0	28.7	40S ribosomal protein S6 Homo sapiens
RS8_HUMAN	RPS8	5	1	"0-5"	5	1	"0-5"	0	0	24.2	40S ribosomal protein S8 Homo sapiens
SYSC_HUMAN	SARS	4	2	"1-4"	4	1	"0-4"	0	0	58.8	Serine--tRNA ligase, cytoplasmic Homo sapiens
SEPT2_HUMAN	SEPT2	5	2	"1-5"	5	2	"3-5"	0	0	41.5	Septin-2 Homo sapiens
SMCA4_HUMAN	SMARCA4	3	2	"1-3"	3	2	"1-3"	0	0	184.6	Transcription activator BRG1 Homo sapiens
SMRC1_HUMAN	SMARCC1	3	2	"2-3"	3	2	"3-1"	0	0	122.9	SWI/SNF complex subunit SMARCC1 Homo sapiens
HNRPQ_HUMAN	SYNCRIP	3	2	"3-2"	3	2	"2-3"	0	0	69.6	Heterogeneous nuclear ribonucleoprotein Q Homo sapiens
TBC15_HUMAN	TBC1D15	3	2	"3-2"	3	2	"3-3"	0	0	79.5	TBC1 domain family member 15 Homo sapiens
TPIS_HUMAN	TPI1	6	1	"0-6"	6	1	"0-6"	0	0	30.8	Triosephosphate isomerase Homo sapiens
UBA6_HUMAN	UBA6	3	2	"1-3"	3	2	"3-1"	0	0	118	Ubiquitin-like modifier-activating enzyme 6 Homo sapiens
ACTBL_HUMAN	ACTBL2	4	2-	"1-4"	3	2-	"1-3"	-1	-14.3	42	Beta-actin-like protein 2 Homo sapiens
CUL1_HUMAN	CUL1	5	2	"5-4"	4	2	"4-3"	-1	-11.1	89.7	Cullin-1 Homo sapiens
EF1G_HUMAN	EEF1G	5	1	"0-5"	4	1	"0-4"	-1	-11.1	50.1	Elongation factor 1-gamma Homo sapiens
ENOA_HUMAN	ENO1	5	2	"1-5"	4	2	"2-4"	-1	-11.1	47.2	Alpha-enolase Homo sapiens
EZRI_HUMAN	EZR	7	2	"3-7"	6	2	"4-6"	-1	-7.7	69.4	Ezrin Homo sapiens
SYFB_HUMAN	FARSB	4	2	"3-4"	3	2	"3-3"	-1	-14.3	66.1	Phenylalanine--tRNA ligase beta subunit Homo sapiens
FBX22_HUMAN	FBXO22	5	1	"0-5"	4	2	"1-4"	-1	-11.1	44.5	F-box only protein 22 Homo sapiens
H2B1B_HUMAN	HIST1H2BB	4	2	"1-4"	3	2	"2-3"	-1	-14.3	14	Histone H2B type 1-B Homo sapiens
HNRH1_HUMAN	HNRNPH1	11	1	"0-11"	10	2	"1-10"	-1	-4.8	49.2	Heterogeneous nuclear ribonucleoprotein H Homo sapiens
DHB4_HUMAN	HSD17B4	5	2	"5-3"	4	2	"3-4"	-1	-11.1	79.7	Peroxisomal multifunctional enzyme type 2 Homo sapiens
ENPL_HUMAN	HSP90B1	12	2	"8-12"	11	2	"7-11"	-1	-4.3	92.5	Endoplasmin Homo sapiens
KT33B_HUMAN	KRT33B	10	2	"7-10"	9	2	"6-9"	-1	-5.3	46.2	Keratin, type I cuticular Ha3-II Homo sapiens
KRT35_HUMAN	KRT35	5	2	"5-5"	4	2	"3-4"	-1	-11.1	50.4	Keratin, type I cuticular Ha5 Homo sapiens
K2C8_HUMAN	KRT8	4	2-	"2-4"	3	2	"2-3"	-1	-14.3	53.7	Keratin, type II cytoskeletal 8 Homo sapiens
KRT81_HUMAN	KRT81	11	2-	"11-8"	10	2-	"10-9"	-1	-4.8	54.9	Keratin, type II cuticular Hb1 Homo sapiens
DNLI3_HUMAN	LIG3	4	2	"1-4"	3	1	"0-3"	-1	-14.3	112.9	DNA ligase 3 Homo sapiens
PRDX6_HUMAN	PRDX6	8	1	"0-8"	7	1	"0-7"	-1	-6.7	25	Peroxiredoxin-6 Homo sapiens
SERC_HUMAN	PSAT1	5	2	"2-5"	4	2	"1-4"	-1	-11.1	40.4	Phosphoserine aminotransferase Homo sapiens
PTBP1_HUMAN	PTBP1	6	1	"0-6"	5	2	"1-5"	-1	-9.1	57.2	Polypyrimidine tract-binding protein 1 Homo sapiens
RBBP4_HUMAN	RBBP4	4	1	"0-4"	3	1	"0-3"	-1	-14.3	47.7	Histone-binding protein RBBP4 Homo sapiens
RL10A_HUMAN	RPL10A	4	1	"0-4"	3	1	"0-3"	-1	-14.3	24.8	60S ribosomal protein L10a Homo sapiens
RL7A_HUMAN	RPL7A	7	2	"1-7"	6	2	"2-6"	-1	-7.7	30	60S ribosomal protein L7a Homo sapiens
SARNP_HUMAN	SARNP	4	2	"4-2"	3	2	"3-2"	-1	-14.3	23.7	SAP domain-containing ribonucleoprotein Homo sapiens
ADT2_HUMAN	SLC25A5	4	2	"1-4"	3	2	"1-3"	-1	-14.3	32.9	ADP/ATP translocase 2 Homo sapiens
4F2_HUMAN	SLC3A2	4	1	"4-0"	3	2	"3-3"	-1	-14.3	68	4F2 cell-surface antigen heavy chain Homo sapiens
RO52_HUMAN	TRIM21	7	1	"0-7"	6	2	"1-6"	-1	-7.7	54.2	E3 ubiquitin-protein ligase TRIM21 Homo sapiens
QCR2_HUMAN	UQCRC2	6	1	"0-6"	5	1	"0-5"	-1	-9.1	48.4	Cytochrome b-c1 complex subunit 2, mitochondrial Homo sapiens
VAT1_HUMAN	VAT1	6	1	"0-6"	5	1	"0-5"	-1	-9.1	41.9	Synaptic vesicle membrane protein VAT-1 homolog Homo sapiens
VPS35_HUMAN	VPS35	5	2	"1-5"	4	2	"1-4"	-1	-11.1	91.7	Vacuolar protein sorting-associated protein 35 Homo sapiens
KT81L_HUMAN		7	2	"7-4"	6	2	"5-6"	-1	-7.7	53.4	Keratin-81-like protein unknown organism
ACTN1_HUMAN	ACTN1	9	2-	"3-9"	7	2	"4-7"	-2	-12.5	103.1	Alpha-actinin-1 Homo sapiens
ACTN4_HUMAN	ACTN4	16	2	"6-16"	14	2	"7-14"	-2	-6.7	104.9	Alpha-actinin-4 Homo sapiens
DDX6_HUMAN	DDX6	7	1	"0-7"	5	1	"0-5"	-2	-16.7	54.4	Probable ATP-dependent RNA helicase DDX6 Homo sapiens
DESP_HUMAN	DSP	15	2	"5-15"	13	2	"7-13"	-2	-7.1	331.8	Desmoplakin Homo sapiens
VIGLN_HUMAN	HDLBP	5	2	"5-5"	3	2	"3-2"	-2	-25	141.5	Vigilin Homo sapiens
K22E_HUMAN	KRT2	24	2	"11-24"	22	2	"15-22"	-2	-4.3	65.4	Keratin, type II cytoskeletal 2 epidermal Homo sapiens
K2C6B_HUMAN	KRT6B	11	2	"8-11"	9	2	"7-9"	-2	-10	60.1	Keratin, type II cytoskeletal 6B Homo sapiens
K2C6C_HUMAN	KRT6C	11	2	"8-11"	9	2	"8-9"	-2	-10	60	Keratin, type II cytoskeletal 6C Homo sapiens
K1C9_HUMAN	KRT9	15	2	"5-15"	13	2	"8-13"	-2	-7.1	62.1	Keratin, type I cytoskeletal 9 Homo sapiens
MOES_HUMAN	MSN	5	2-	"2-5"	3	2	"2-3"	-2	-25	67.8	Moesin Homo sapiens
PDIA1_HUMAN	P4HB	5	1	"0-5"	3	1	"0-3"	-2	-25	57.1	Protein disulfide-isomerase Homo sapiens
RL13_HUMAN	RPL13	5	2	"2-5"	3	2	"1-3"	-2	-25	24.3	60S ribosomal protein L13 Homo sapiens
TRAP1_HUMAN	TRAP1	13	2	"9-13"	11	2	"11-9"	-2	-8.3	80.1	Heat shock protein 75 kDa, mitochondrial Homo sapiens
EFTU_HUMAN	TUFM	6	1	"0-6"	4	1	"0-4"	-2	-20	49.5	Elongation factor Tu, mitochondrial Homo sapiens
SAHH_HUMAN	AHCY	10	1	"0-10"	7	1	"0-7"	-3	-17.6	47.7	Adenosylhomocysteinase Homo sapiens
TCPB_HUMAN	CCT2	10	1	"0-10"	7	1	"0-7"	-3	-17.6	57.5	T-complex protein 1 subunit beta Homo sapiens
COPA_HUMAN	COPA	10	2	"2-10"	7	2	"7-2"	-3	-17.6	138.3	Coatomer subunit alpha Homo sapiens
DCTN1_HUMAN	DCTN1	9	1	"0-9"	6	2	"6-1"	-3	-20	141.7	Dynactin subunit 1 Homo sapiens
GTF2I_HUMAN	GTF2I	7	2	"2-7"	4	2	"3-4"	-3	-27.3	112.4	General transcription factor II-I Homo sapiens
IMA2_HUMAN	KPNA2	6	1	"0-6"	3	1	"0-3"	-3	-33.3	57.9	Importin subunit alpha-2 Homo sapiens
K2C1_HUMAN	KRT1	34	2	"20-34"	31	2	"19-31"	-3	-4.6	66	Keratin, type II cytoskeletal 1 Homo sapiens
K1C17_HUMAN	KRT17	8	2	"4-8"	5	1	"0-5"	-3	-23.1	48.1	Keratin, type I cytoskeletal 17 Homo sapiens
K2C5_HUMAN	KRT5	11	2	"7-11"	8	2	"7-8"	-3	-15.8	62.4	Keratin, type II cytoskeletal 5 Homo sapiens
LMNB1_HUMAN	LMNB1	9	2	"3-9"	6	2	"3-6"	-3	-20	66.4	Lamin-B1 Homo sapiens
H4_HUMAN	HIST1H4A	8	2	"3-8"	4	2	"1-4"	-4	-33.3	11.4	Histone H4 Homo sapiens
K1C10_HUMAN	KRT10	17	2	"8-17"	13	2	"12-13"	-4	-13.3	58.8	Keratin, type I cytoskeletal 10 Homo sapiens
K1C14_HUMAN	KRT14	13	2	"6-13"	9	2	"3-9"	-4	-18.2	51.6	Keratin, type I cytoskeletal 14 Homo sapiens
VIME_HUMAN	VIM	11	1	"0-11"	7	1	"0-7"	-4	-22.2	53.7	Vimentin Homo sapiens
TCPD_HUMAN	CCT4	15	1	"0-15"	10	1	"0-10"	-5	-20	57.9	T-complex protein 1 subunit delta Homo sapiens
PLAK_HUMAN	JUP	16	2	"4-16"	11	2	"8-11"	-5	-18.5	81.7	Junction plakoglobin Homo sapiens
PCMD2_HUMAN	PCMTD2	8	1	"0-8"	3	1	"0-3"	-5	-45.5	41.1	Protein-L-isoaspartate O-methyltransferase domain-containing protein 2 Homo sapiens
PNPT1_HUMAN	PNPT1	11	2	"11-8"	4	2	"4-2"	-7	-46.7	86	Polyribonucleotide nucleotidyltransferase 1, mitochondrial Homo sapiens
CUL5_HUMAN	CUL5	15	2	"5-15"	7	2	"1-7"	-8	-36.4	91	Cullin-5 Homo sapiens
Peptides in bold indicate a visible protein. Otherwise protein is hidden or not found in corresponding Analysis.
Proteins in italic indicate a bad confidence.
